# Supplementary material for: Lanatoside C activates the E3 ligase STUB1 to inhibit FOXP3 transcriptional activity and promote antitumor immunity
Source: EMBO Mol Med. 2025 Feb 20;17(3):563–88. doi: 10.1038/s44321-025-00200-y (PMC11904033; doi:10.1038/s44321-025-00200-y)
Supplement: Supplementary file 1 — Table EV1 [file 44321_2025_200_MOESM1_ESM.xlsx]

## Sheet: Table EV1
		Table EV1
Analysis patern	Total number	Description
EXP1&EXP2&EXP3	148	[Master Protein] RNA helicase OS=Homo sapiens OX=9606 GN=DDX17 PE=1 SV=2
		[Master Protein] T-complex protein 1 subunit alpha OS=Homo sapiens OX=9606 GN=TCP1 PE=1 SV=1
		[Master Protein] Cytochrome b-c1 complex subunit 2, mitochondrial OS=Homo sapiens OX=9606 GN=UQCRC2 PE=1 SV=1
		[Master Protein] Angiomotin OS=Homo sapiens OX=9606 GN=AMOT PE=1 SV=1
		[Master Protein] Eukaryotic translation initiation factor 2 subunit 3 OS=Homo sapiens OX=9606 GN=EIF2S3 PE=1 SV=3
		[Master Protein] DNA replication licensing factor MCM5 (Fragment) OS=Homo sapiens OX=9606 PE=2 SV=1
		[Master Protein] Uncharacterized protein (Fragment) OS=Homo sapiens OX=9606 PE=2 SV=1
		[Master Protein] T-complex protein 1 subunit eta OS=Homo sapiens OX=9606 GN=CCT7 PE=1 SV=2
		[Master Protein] Elongation factor 1-delta OS=Homo sapiens OX=9606 GN=EEF1D PE=1 SV=5
		[Master Protein] 60S ribosomal protein L11 OS=Homo sapiens OX=9606 GN=RPL11 PE=1 SV=2
		[Master Protein] Keratin, type I cytoskeletal 16 OS=Homo sapiens OX=9606 GN=KRT16 PE=1 SV=4
		[Master Protein] Pre-mRNA-processing factor 6 OS=Homo sapiens OX=9606 GN=PRPF6 PE=1 SV=1
		[Master Protein] Helix-destabilizing protein OS=Homo sapiens OX=9606 GN=HNRNPA1 PE=1 SV=2
		[Master Protein] Insulin-like growth factor 2 mRNA-binding protein 1 OS=Homo sapiens OX=9606 GN=IGF2BP1 PE=1 SV=2
		[Master Protein] Uncharacterized protein DKFZp686I15196 OS=Homo sapiens OX=9606 GN=DKFZp686I15196 PE=2 SV=1
		[Master Protein] Tubulin beta-2B chain OS=Homo sapiens OX=9606 GN=TUBB2B PE=1 SV=1
		[Master Protein] Creatine kinase (Fragment) OS=Homo sapiens OX=9606 GN=CKB PE=2 SV=1
		[Master Protein] Cytochrome c oxidase subunit 2 OS=Homo sapiens OX=9606 GN=COX2 PE=3 SV=1
		[Master Protein] Far upstream element-binding protein 2 OS=Homo sapiens OX=9606 GN=KHSRP PE=1 SV=4
		[Master Protein] Dolichyl-diphosphooligosaccharide--protein glycosyltransferase subunit 1 (Fragment) OS=Homo sapiens OX=9606 PE=2 SV=1
		[Master Protein] Tubulin alpha chain OS=Homo sapiens OX=9606 PE=2 SV=1
		[Master Protein] X-ray repair cross-complementing protein 5 OS=Homo sapiens OX=9606 GN=XRCC5 PE=1 SV=3
		[Master Protein] Histone H2A type 2-C OS=Homo sapiens OX=9606 GN=H2AC20 PE=1 SV=4
		[Master Protein] T-complex protein 1 subunit delta OS=Homo sapiens OX=9606 GN=CCT4 PE=1 SV=4
		[Master Protein] Lamina-associated polypeptide 2, isoforms beta/gamma OS=Homo sapiens OX=9606 GN=TMPO PE=1 SV=2
		[Master Protein] SFPQ protein (Fragment) OS=Homo sapiens OX=9606 GN=SFPQ PE=2 SV=2
		[Master Protein] cDNA FLJ44468 fis, clone UTERU2026025, moderately similar to SPLICING FACTOR, ARGININE/SERINE-RICH 2 OS=Homo sapiens OX=9606 PE=2 SV=1
		[Master Protein] 60S ribosomal protein L4 OS=Homo sapiens OX=9606 GN=RPL4 PE=1 SV=5
		[Master Protein] Heterogeneous nuclear ribonucleoprotein U OS=Homo sapiens OX=9606 GN=HNRNPU PE=1 SV=6
		[Master Protein] GTP-binding protein Di-Ras2 (Fragment) OS=Homo sapiens OX=9606 GN=DIRAS2 PE=1 SV=1
		[Master Protein] 60S ribosomal protein L12 OS=Homo sapiens OX=9606 GN=RPL12 PE=1 SV=1
		[Master Protein] Probable 28S rRNA (cytosine(4447)-C(5))-methyltransferase OS=Homo sapiens OX=9606 GN=NOP2 PE=1 SV=2
		[Master Protein] Elongation factor 1-gamma OS=Homo sapiens OX=9606 GN=EEF1G PE=1 SV=3
		[Master Protein] Epididymis luminal secretory protein 52 OS=Homo sapiens OX=9606 GN=EL52 PE=2 SV=1
		[Master Protein] 60S acidic ribosomal protein P0 OS=Homo sapiens OX=9606 GN=RPLP0 PE=1 SV=1
		[Master Protein] 60S ribosomal protein L13a OS=Homo sapiens OX=9606 PE=2 SV=1
		[Master Protein] Histone H1.2 OS=Homo sapiens OX=9606 GN=H1-2 PE=1 SV=2
		[Master Protein] Voltage-dependent anion-selective channel protein 1 OS=Homo sapiens OX=9606 PE=2 SV=1
		[Master Protein] Nucleolar RNA helicase 2 OS=Homo sapiens OX=9606 GN=DDX21 PE=1 SV=5
		[Master Protein] Bifunctional glutamate/proline--tRNA ligase OS=Homo sapiens OX=9606 GN=EPRS1 PE=1 SV=5
		[Master Protein] 60S ribosomal protein L8 OS=Homo sapiens OX=9606 GN=RPL8 PE=1 SV=2
		[Master Protein] RNA helicase OS=Homo sapiens OX=9606 PE=2 SV=1
		[Master Protein] Clathrin heavy chain OS=Homo sapiens OX=9606 GN=CLTC PE=1 SV=1
		[Master Protein] Runt-related transcription factor 1 OS=Homo sapiens OX=9606 GN=RUNX1 PE=1 SV=3
		[Master Protein] 60S ribosomal protein L9 OS=Homo sapiens OX=9606 GN=RPL9 PE=1 SV=1
		[Master Protein] Elongation factor 1-alpha (Fragment) OS=Homo sapiens OX=9606 PE=2 SV=1
		[Master Protein] Non-POU domain-containing octamer-binding protein OS=Homo sapiens OX=9606 GN=NONO PE=1 SV=1
		[Master Protein] Caprin-1 OS=Homo sapiens OX=9606 GN=CAPRIN1 PE=1 SV=2
		[Master Protein] Pyruvate dehydrogenase E1 component subunit beta OS=Homo sapiens OX=9606 PE=2 SV=1
		[Master Protein] D-3-phosphoglycerate dehydrogenase OS=Homo sapiens OX=9606 GN=PHGDH PE=1 SV=4
		[Master Protein] 60S ribosomal protein L32 (Fragment) OS=Homo sapiens OX=9606 GN=RPL32 PE=1 SV=1
		[Master Protein] 40S ribosomal protein S9 OS=Homo sapiens OX=9606 GN=RPS9 PE=1 SV=1
		[Master Protein] RNA cytidine acetyltransferase OS=Homo sapiens OX=9606 GN=NAT10 PE=1 SV=2
		[Master Protein] RuvB-like 2 OS=Homo sapiens OX=9606 GN=RUVBL2 PE=1 SV=3
		[Master Protein] Leucine-rich repeat-containing protein 59 OS=Homo sapiens OX=9606 GN=LRRC59 PE=1 SV=1
		[Master Protein] IGL c3314_light_IGKV3-11_IGKJ2 (Fragment) OS=Homo sapiens OX=9606 PE=2 SV=1
		[Master Protein] Epididymis secretory protein Li 310 OS=Homo sapiens OX=9606 GN=HEL-S-310 PE=2 SV=1
		[Master Protein] Proteasome 26S ATPase subunit 1 variant (Fragment) OS=Homo sapiens OX=9606 PE=1 SV=1
		[Master Protein] Heat shock 70 kDa protein 1B OS=Homo sapiens OX=9606 GN=HSPA1B PE=1 SV=1
		[Master Protein] Polypyrimidine tract-binding protein 1 OS=Homo sapiens OX=9606 GN=PTBP1 PE=1 SV=4
		[Master Protein] 40S ribosomal protein S7 OS=Homo sapiens OX=9606 GN=RPS7 PE=1 SV=1
		[Master Protein] Developmentally-regulated GTP-binding protein 1 OS=Homo sapiens OX=9606 GN=DRG1 PE=1 SV=1
		[Master Protein] 40S ribosomal protein S11 OS=Homo sapiens OX=9606 GN=RPS11 PE=1 SV=3
		[Master Protein] Histone H2B type 2-E OS=Homo sapiens OX=9606 GN=H2BC21 PE=1 SV=3
		[Master Protein] E3 ubiquitin-protein ligase CHIP OS=Homo sapiens OX=9606 GN=STUB1 PE=1 SV=2
		[Master Protein] 60S ribosomal protein L10a OS=Homo sapiens OX=9606 GN=RPL10A PE=1 SV=2
		[Master Protein] 60S ribosomal protein L17 (Fragment) OS=Homo sapiens OX=9606 GN=RPL17 PE=1 SV=1
		[Master Protein] Outer mitochondrial membrane protein porin 2 (Fragment) OS=Homo sapiens OX=9606 GN=VDAC2 PE=1 SV=1
		[Master Protein] 78 kDa glucose-regulated protein OS=Homo sapiens OX=9606 GN=HEL-S-89n PE=2 SV=1
		[Master Protein] 26S proteasome regulatory subunit 6B OS=Homo sapiens OX=9606 GN=PSMC4 PE=1 SV=2
		[Master Protein] FACT complex subunit SPT16 OS=Homo sapiens OX=9606 GN=SUPT16H PE=1 SV=1
		[Master Protein] Heterogeneous nuclear ribonucleoprotein F OS=Homo sapiens OX=9606 GN=HNRNPF PE=1 SV=3
		[Master Protein] Ribosomal L1 domain-containing protein 1 OS=Homo sapiens OX=9606 GN=RSL1D1 PE=1 SV=3
		[Master Protein] 60S ribosomal protein L7a OS=Homo sapiens OX=9606 GN=RPL7A PE=1 SV=2
		[Master Protein] Sodium/potassium-transporting ATPase subunit alpha (Fragment) OS=Homo sapiens OX=9606 PE=2 SV=1
		[Master Protein] Treacle protein (Fragment) OS=Homo sapiens OX=9606 GN=TCOF1 PE=1 SV=1
		[Master Protein] Protein-L-isoaspartate(D-aspartate) O-methyltransferase OS=Homo sapiens OX=9606 GN=PCMT1 PE=1 SV=4
		[Master Protein] Poly(rC)-binding protein 2 OS=Homo sapiens OX=9606 GN=PCBP2 PE=1 SV=1
		[Master Protein] Importin subunit alpha-1 OS=Homo sapiens OX=9606 GN=KPNA2 PE=1 SV=1
		[Master Protein] 40S ribosomal protein SA OS=Homo sapiens OX=9606 GN=RPSA PE=3 SV=1
		[Master Protein] cDNA, FLJ94440, highly similar to Homo sapiens chaperonin containing TCP1, subunit 6A (zeta 1)(CCT6A), mRNA OS=Homo sapiens OX=9606 PE=2 SV=1
		[Master Protein] ADP/ATP translocase 2 OS=Homo sapiens OX=9606 GN=SLC25A5 PE=1 SV=7
		[Master Protein] ATP-dependent RNA helicase DDX3X OS=Homo sapiens OX=9606 GN=DDX3X PE=1 SV=3
		[Master Protein] Histone H3.3 OS=Homo sapiens OX=9606 GN=H3-3A PE=1 SV=2
		[Master Protein] Elongation factor 2 OS=Homo sapiens OX=9606 GN=EEF2 PE=1 SV=4
		[Master Protein] cDNA FLJ51625, highly similar to Ubiquinol-cytochrome-c reductase complex coreprotein I, mitochondrial OS=Homo sapiens OX=9606 PE=2 SV=1
		[Master Protein] Eukaryotic translation initiation factor 3 subunit C OS=Homo sapiens OX=9606 GN=EIF3C PE=2 SV=1
		[Master Protein] Poly(rC)-binding protein 1 OS=Homo sapiens OX=9606 GN=PCBP1 PE=1 SV=2
		[Master Protein] Heterogeneous nuclear ribonucleoproteins C1/C2 OS=Homo sapiens OX=9606 GN=HNRNPC PE=1 SV=1
		[Master Protein] Tubulin beta chain OS=Homo sapiens OX=9606 GN=TUBB2C PE=2 SV=1
		[Master Protein] 60S ribosomal protein L7 OS=Homo sapiens OX=9606 GN=RPL7 PE=1 SV=1
		[Master Protein] Interleukin enhancer-binding factor 3 OS=Homo sapiens OX=9606 GN=ILF3 PE=1 SV=3
		[Master Protein] Glyceraldehyde-3-phosphate dehydrogenase OS=Homo sapiens OX=9606 GN=GAPDH PE=1 SV=1
		[Master Protein] Complex I-49kD OS=Homo sapiens OX=9606 GN=NDUFS2 PE=1 SV=1
		[Master Protein] Nucleolar protein 58 OS=Homo sapiens OX=9606 GN=NOP58 PE=1 SV=1
		[Master Protein] MARCKS-related protein OS=Homo sapiens OX=9606 GN=MARCKSL1 PE=1 SV=2
		[Master Protein] 40S ribosomal protein S8 OS=Homo sapiens OX=9606 GN=RPS8 PE=2 SV=1
		[Master Protein] Keratin, type I cytoskeletal 9 OS=Homo sapiens OX=9606 GN=KRT9 PE=1 SV=3
		[Master Protein] Keratin, type II cytoskeletal 2 epidermal OS=Homo sapiens OX=9606 GN=KRT2 PE=1 SV=2
		[Master Protein] RuvB-like helicase (Fragment) OS=Homo sapiens OX=9606 GN=RUVBL1 PE=2 SV=1
		[Master Protein] Dihydrolipoyllysine-residue succinyltransferase component of 2-oxoglutarate dehydrogenase complex, mitochondrial OS=Homo sapiens OX=9606 GN=DLST PE=1 SV=4
		[Master Protein] Beta actin variant (Fragment) OS=Homo sapiens OX=9606 PE=2 SV=1
		[Master Protein] MICOS complex subunit MIC19 OS=Homo sapiens OX=9606 GN=CHCHD3 PE=1 SV=2
		[Master Protein] ATP-dependent RNA helicase A OS=Homo sapiens OX=9606 GN=DHX9 PE=1 SV=4
		[Master Protein] G3BP protein OS=Homo sapiens OX=9606 GN=G3BP PE=2 SV=1
		[Master Protein] Epididymis luminal protein 33 OS=Homo sapiens OX=9606 GN=HEL-S-72p PE=2 SV=1
		[Master Protein] Heterogeneous nuclear ribonucleoprotein K OS=Homo sapiens OX=9606 PE=2 SV=1
		[Master Protein] IGL c559_light_IGLV1-47_IGLJ1 (Fragment) OS=Homo sapiens OX=9606 PE=2 SV=1
		[Master Protein] 60S ribosomal protein L26 OS=Homo sapiens OX=9606 GN=RPL26 PE=1 SV=1
		[Master Protein] RNA-binding protein EWS OS=Homo sapiens OX=9606 GN=EWSR1 PE=1 SV=1
		[Master Protein] Unconventional myosin-Ic OS=Homo sapiens OX=9606 GN=MYO1C PE=1 SV=4
		[Master Protein] C-1-tetrahydrofolate synthase, cytoplasmic OS=Homo sapiens OX=9606 PE=2 SV=1
		[Master Protein] 60S ribosomal protein L13 OS=Homo sapiens OX=9606 GN=RPL13 PE=1 SV=4
		[Master Protein] V-type proton ATPase catalytic subunit A OS=Homo sapiens OX=9606 GN=ATP6V1A PE=1 SV=2
		[Master Protein] T-complex protein 1 subunit gamma (Fragment) OS=Homo sapiens OX=9606 PE=2 SV=1
		[Master Protein] 3-beta-hydroxysterol Delta (14)-reductase OS=Homo sapiens OX=9606 GN=LBR PE=3 SV=1
		[Master Protein] CCT-beta OS=Homo sapiens OX=9606 GN=HEL-S-100n PE=1 SV=1
		[Master Protein] Emerin OS=Homo sapiens OX=9606 GN=EMD PE=1 SV=1
		[Master Protein] 60S ribosomal protein L23a OS=Homo sapiens OX=9606 GN=RPL23A PE=1 SV=1
		[Master Protein] Elongation factor Tu OS=Homo sapiens OX=9606 GN=TUFM PE=1 SV=1
		[Master Protein] cDNA FLJ78260, highly similar to Homo sapiens RNA binding motif protein 4, mRNA OS=Homo sapiens OX=9606 PE=2 SV=1
		[Master Protein] MICOS complex subunit MIC60 OS=Homo sapiens OX=9606 PE=2 SV=1
		[Master Protein] 60S ribosomal protein L29 OS=Homo sapiens OX=9606 GN=RPL29 PE=1 SV=1
		[Master Protein] Heat shock protein 90kDa alpha (Cytosolic), class B member 1, isoform CRA_a OS=Homo sapiens OX=9606 GN=HSP90AB1 PE=3 SV=1
		[Master Protein] Cytokeratin-1 OS=Homo sapiens OX=9606 GN=KRT1 PE=3 SV=1
		[Master Protein] Matrin-3 OS=Homo sapiens OX=9606 GN=MATR3 PE=1 SV=1
		[Master Protein] Histone-binding protein RBBP7 OS=Homo sapiens OX=9606 GN=RBBP7 PE=1 SV=1
		[Master Protein] Vimentin OS=Homo sapiens OX=9606 GN=HEL113 PE=2 SV=1
		[Master Protein] Aspartate--tRNA ligase, cytoplasmic OS=Homo sapiens OX=9606 GN=DARS PE=3 SV=1
		[Master Protein] 40S ribosomal protein S14 (Fragment) OS=Homo sapiens OX=9606 GN=RPS14 PE=1 SV=1
		[Master Protein] Prohibitin OS=Homo sapiens OX=9606 GN=PHB2 PE=1 SV=1
		[Master Protein] 40S ribosomal protein S3 OS=Homo sapiens OX=9606 GN=RPS3 PE=1 SV=2
		[Master Protein] 60S ribosomal protein L3 OS=Homo sapiens OX=9606 GN=RPL3 PE=1 SV=2
		[Master Protein] Importin subunit beta-1 OS=Homo sapiens OX=9606 GN=KPNB1 PE=1 SV=2
		[Master Protein] Phosphate carrier protein, mitochondrial OS=Homo sapiens OX=9606 PE=2 SV=1
		[Master Protein] 60S ribosomal protein L14 OS=Homo sapiens OX=9606 PE=2 SV=1
		[Master Protein] Stomatin-like protein 2, mitochondrial OS=Homo sapiens OX=9606 GN=STOML2 PE=1 SV=1
		[Master Protein] Protein disulfide-isomerase OS=Homo sapiens OX=9606 PE=2 SV=1
		[Master Protein] DNA replication licensing factor MCM7 OS=Homo sapiens OX=9606 GN=MCM7 PE=1 SV=4
		[Master Protein] Uncharacterized protein DKFZp686A13234 (Fragment) OS=Homo sapiens OX=9606 GN=DKFZp686A13234 PE=2 SV=1
		[Master Protein] PGRMC1 protein OS=Homo sapiens OX=9606 GN=PGRMC1 PE=1 SV=1
		[Master Protein] 60S ribosomal protein L6 OS=Homo sapiens OX=9606 GN=RPL6 PE=3 SV=1
		[Master Protein] ATP synthase subunit alpha, mitochondrial OS=Homo sapiens OX=9606 GN=ATP5F1A PE=1 SV=1
		[Master Protein] cDNA, FLJ94025, highly similar to Homo sapiens tripartite motif-containing 28 (TRIM28), mRNA OS=Homo sapiens OX=9606 PE=2 SV=1
		[Master Protein] Mitochondrial 2-oxoglutarate/malate carrier protein OS=Homo sapiens OX=9606 GN=SLC25A11 PE=1 SV=3
		[Master Protein] Protein disulfide-isomerase A6 OS=Homo sapiens OX=9606 GN=PDIA6 PE=1 SV=1
		[Master Protein] Keratin, type I cytoskeletal 10 OS=Homo sapiens OX=9606 GN=KRT10 PE=1 SV=2

## Sheet: Legend
	Table EV1: Three biological repeats of IP-MS in 293T-RUNX1-Clu-Myc cells. (3×107) were pretreated with MG132 (5 μM) for 1 hour, followed by treatment with Lac for 6 hours. Subsequently, immunoprecipitants with RUNX1 antibody or IgG were subjected to mass-spectrometry analysis in three biological replicates; Exp1, Exp2 and Exp3 represents three biological repeats. The precipitated RUNX1 was highli…
