# Supplementary material for: Lanatoside C activates the E3 ligase STUB1 to inhibit FOXP3 transcriptional activity and promote antitumor immunity
Source: EMBO Mol Med. 2025 Feb 20;17(3):563–88. doi: 10.1038/s44321-025-00200-y (PMC11904033; doi:10.1038/s44321-025-00200-y)
Supplement: Supplementary file 2 — Table EV2 [file 44321_2025_200_MOESM2_ESM.xlsx]

## Sheet: Sheet1
			Table EV2：Q-PCR Primer
		Mouse	Gapdh forward primer	CATCACTGCCACCCAGAAGACTG
			Gapdh reverse primer	ATGCCAGTGAGCTTCCCGTTCAG
			Runx1 forward primer	CACCGTCTTTACAAATCCGCCAC
			Runx1 reverse primer	CGCTCGGAAAAGGACAAACTCC
			Foxp3 forward primer	CCTGGTTGTGAGAAGGTCTTCG
			Foxp3 reverse primer	TGCTCCAGAGACTGCACCACTT
			Il2ra (Cd25) forward primer	GCGTTGCTTAGGAAACTCCTGG
			Il2ra (Cd25) reverse primer	GCATAGACTGTGTTGGCTTCTGC
			Ctla4 forward primer	GTACCTCTGCAAGGTGGAACTC
			Ctla4 reverse primer	CCAAAGGAGGAAGTCAGAATCCG
			Il10 forward primer	CGGGAAGACAATAACTGCACCC
			Il10 reverse primer	CGGTTAGCAGTATGTTGTCCAGC
			Ifn-γ forward primer	CTTGAACCCTGTCGTATGCTGG
			Ifn-γ reverse primer	TTGGTGCAGGAATCAGTCCAGG
		Human	b-ACTIN forward primer	CACCATTGGCAATGAGCGGTTC
			b-ACTIN reverse primer	AGGTCTTTGCGGATGTCCACGT
			RUNX1 forward primer	CCACCTACCACAGAGGCCATCAA
			RUNX1 reverse primer	TTCACTGAGCCGCTCGGAAAAG
			FOXP3 forward primer	GGCACAATGTCTCCTCCAGAGA
			FOXP3 reverse primer	CAGATGAAGCCTTGGTCAGTGC
			IL2RA (CD25) forward primer	GAGACTTCCTGCCTCGTCACAA
			IL2RA (CD25) reverse primer	GATCAGCAGGAAAACACAGCCG
			CTLA4 forward primer	ACGGGACTCTACATCTGCAAGG
			CTLA4 reverse primer	GGAGGAAGTCAGAATCTGGGCA
			IL10 forward primer	TCTCCGAGATGCCTTCAGCAGA
			IL10 reverse primer	TCAGACAAGGCTTGGCAACCCA
			IFN-γ forward primer	GAGTGTGGAGACCATCAAGGAAG
			IFN-γ reverse primer	TGCTTTGCGTTGGACATTCAAGTC
