# Supplementary material for: Lanatoside C activates the E3 ligase STUB1 to inhibit FOXP3 transcriptional activity and promote antitumor immunity
Source: EMBO Mol Med. 2025 Feb 20;17(3):563–88. doi: 10.1038/s44321-025-00200-y (PMC11904033; doi:10.1038/s44321-025-00200-y)
Supplement: Supplementary file 6 — Dataset EV2 [file 44321_2025_200_MOESM6_ESM.xlsx]

## Sheet: Dataset EV2
	Dataset EV2: Antibody dilution list
	Antibody	Company	Catalog Number	Dilution
	CD45-FITC anti-mouse	BioLegend	103108	1/800
	CD45-APC anti-mouse	BD Biosciences	559864	1/600
	CD8a-PerCP-Cyanin5.5 anti-mouse	eBioscience	45-0081-82	1/600
	CD4-FITC anti-mouse	eBioscience	11-0041-82	1/600
	CD4-eFluor™ 450 anti-mouse	eBioscience	48-0041-82	1/600
	CD4-APC-Cy7 anti-mouse	BD Biosciences	552051	1/400
	CD25-APC anti-mouse	eBioscience	17-0251-82	1/400
	CTLA-4-PE anti-mouse	BioLegend	106306	1/100
	Granzyme B-PE anti-mouse	eBioscience	12-8898-81	1/100
	Perforin-PE anti-mouse	eBioscience	12-9392-82	1/100
	IFN-γ-FITC anti-mouse	eBioscience	11-7311-82	1/100
	IFN-γ-PE anti-mouse	eBioscience	12-7311-81	1/100
	IL-4-APC anti-mouse	BioLegend	504105	1/100
	IL10-BV421 anti-mouse	BD Biosciences	563276	1/100
	FOXP3-PE anti-mouse	BD Biosciences	563101	1/100
	FOXP3-PE anti-mouse	eBioscience	12-5773-82	1/100
	FOXP3-Brilliant Violet 421™ anti-mouse	BioLegend	126419	1/100
	FOXP3-PerCP-Cyanin5.5 anti-mouse	eBioscience	45-5773-82	1/100
	Alexa Fluor488 anti-mouse	ZSGB-BIO	ZF-0512	1/200
	Anti-mouse CD28	eBiocience	16-0281-82	1 μg/mL
	Anti-mouse CD3e	eBiocience	16-0031-85	1 μg/mL
	Anti-mouse PD-1	BioXcell	BP0033-2	10 mg/kg
	Ki-67	Abcam	ab15580	1/500
	anti-β-Actin	Sigma-Aldrich	A5316	1/2000
	anti-RUNX1	Proteintech	25315-1-AP	1/1000
	Anti-Flag	Sigma-Aldrich	F1804	1/1000
	anti-Myc	Sigma-Aldrich	M4439	1/1000
	anti-HA	CST	S3724	1/1000
	anti-His	CST	12698S	1/1000
	HRP-anti-mouse IgG	Sigma-Aldrich	A0168	1/2000
	HRP-anti-rabbit IgG	Sigma-Aldrich	A6154	1/2000
