# Supplementary material for: Lanatoside C activates the E3 ligase STUB1 to inhibit FOXP3 transcriptional activity and promote antitumor immunity
Source: EMBO Mol Med. 2025 Feb 20;17(3):563–88. doi: 10.1038/s44321-025-00200-y (PMC11904033; doi:10.1038/s44321-025-00200-y)
Supplement: Supplementary file 7 — Dataset EV3 [file 44321_2025_200_MOESM7_ESM.xlsx]

## Sheet: Sheet1
	Dataset EV3-p-Value
	Figure 1C	p-Value	Test
	CD25 mRNA	0.0157	student’s t-test
	CTLA4 mRNA	0.0065	student’s t-test
	FOXP3 mRNA	0.0021	student’s t-test
	IFNγ mRNA	0.1926	student’s t-test
	IL10 mRNA	0.0001	student’s t-test
	Figure 1H	p-Value	Test
	IL10（48H）	<0.0001	student’s t-test
	IL10（72H）	<0.0001	student’s t-test
	Figure 1J	p-Value	Test
	Lymph nodes（PI）	0.0004	student’s t-test
	Lymph nodes（DI）	0.0006	student’s t-test
	Figure 2B	p-Value	Test
	PI（DMSO-CD25-/DMSO-CD25+)	0.0007	student’s t-test
	PI（DMSO-CD25+/Lac-CD25+)	0.0003	student’s t-test
	DI（DMSO-CD25-/DMSO-CD25+)	0.0007	student’s t-test
	DI（DMSO-CD25+/Lac-CD25+)	0.0002	student’s t-test
	Figure 2D	p-Value	Test
	Granzyme B（DMSO-CD25-/DMSO-CD25+)	<0.0001	student’s t-test
	Granzyme B（DMSO-CD25+/Lac-CD25+)	0.0003	student’s t-test
	Figure 2F	p-Value	Test
	IFNγ（DMSO-CD25-/DMSO-CD25+)	<0.0001	student’s t-test
	IFNγ（DMSO-CD25+/Lac-CD25+)	0.0174	student’s t-test							.
	Figure 2H	p-Value	Test
	CFSE+PI+（DMSO-CD25-/DMSO-CD25+)	0.0004	student’s t-test
	CFSE+PI+（DMSO-CD25+/Lac-CD25+)	0.0005	student’s t-test
	Figure 3E	p-Value	Test
	Jurkat-RUNX1	<0.0001	student’s t-test
	Figure 4F	p-Value	Test
	Nucleus	0.0027	student’s t-test
	Cytoplasm	0.0026	student’s t-test
	Figure 4J	p-Value	Test
	sgNT	<0.0001	student’s t-test
	sgSTUB1#1	0.4332	student’s t-test
	sgSTUB1#2	0.0199	student’s t-test
	Figure 5B	p-Value	Test
	40°C	0.1284	student’s t-test
	50°C	0.0012	student’s t-test
	60°C	0.0022	student’s t-test
	70°C	0.0019	student’s t-test
	Figure 5D	p-Value	Test
	PBS	0.0866	student’s t-test
	1:500	0.7465	student’s t-test
	1:400	0.0003	student’s t-test
	1:300	0.0189	student’s t-test
	1:200	0.7314	student’s t-test
	Figure 5G	p-Value	Test
	STUB11-130（45°C）	0.201	student’s t-test
	STUB11-130（50°C）	0.0046	student’s t-test
	STUB11-130（55°C）	0.0065	student’s t-test
	STUB11-130（60°C）	0.0022	student’s t-test
	STUB11-130（65°C）	0.3982	student’s t-test
	STUB1127-226（45°C）	0.3912	student’s t-test
	STUB1127-226（50°C）	0.0565	student’s t-test
	STUB1127-226（55°C）	0.2278	student’s t-test
	STUB1127-226（60°C）	0.6014	student’s t-test
	STUB1127-226（65°C）	>0.9999	student’s t-test
	STUB1223-303（45°C）	0.8598	student’s t-test
	STUB1223-303（50°C）	0.1631	student’s t-test
	STUB1223-303（55°C）	0.0897	student’s t-test
	STUB1223-303（60°C）	0.0875	student’s t-test
	STUB1223-303（65°C）	0.3079	student’s t-test
	Figure 5L	p-Value	Test
	STUB1K72A（45°C）	0.4293	student’s t-test
	STUB1K72A（50°C）	0.0671	student’s t-test
	STUB1K72A（55°C）	0.1323	student’s t-test
	STUB1K72A（60°C）	0.0743	student’s t-test
	STUB1K72A（65°C）	0.1952	student’s t-test
	STUB1Q102A（45°C）	0.1447	student’s t-test
	STUB1Q102A（50°C）	0.0717	student’s t-test
	STUB1Q102A（55°C）	0.0572	student’s t-test
	STUB1Q102A（60°C）	0.8298	student’s t-test
	STUB1Q102A（65°C）	0.0196	student’s t-test
	Figure 6B	p-Value	Test
	Tumor weight	0.0056	student’s t-test
	Figure 6C	p-Value	Test
	Tumor volume	<0.0001	student’s t-test
	Figure 6E	p-Value	Test
	FOXP3+CD25+	<0.0001	student’s t-test
	Figure 6G	p-Value	Test
	FOXP3+CTLA4+	<0.0001	student’s t-test
	Figure 6I	p-Value	Test
	Veh.EGFR-Del+FOXP3-DTR-GFP(PreRX/PstRX）	0.0015	student’s t-test
	Veh.EGFR-Del(PreRX/PstRX）	0.0072	student’s t-test
	DT.EGFR-Del+FOXP3-DTR-GFP(PreRX/PstRX）	<0.0001	student’s t-test
	DT.EGFR-Del(PreRX/PstRX）	0.0024	student’s t-test
	Lac.EGFR-Del+FOXP3-DTR-GFP(PreRX/PstRX）	0.0007	student’s t-test
	Lac.EGFR-Del(PreRX/PstRX）	0.0002	student’s t-test
	Figure 6K（HE）	p-Value	Test
	EGFR-Del+FOXP3-DTR-GFP（Veh./DT）	0.0006	student’s t-test
	EGFR-Del+FOXP3-DTR-GFP（Veh./Lac.）	0.0008	student’s t-test
	EGFR-Del（Veh./DT）	0.8637	student’s t-test
	EGFR-Del（Veh./Lac.）	0.0015	student’s t-test
	Figure 6K（Ki67）	p-Value	Test
	EGFR-Del+FOXP3-DTR-GFP（Veh./DT）	0.0028	student’s t-test
	EGFR-Del+FOXP3-DTR-GFP（Veh./Lac.）	0.0032	student’s t-test
	EGFR-Del（Veh./DT）	0.5226	student’s t-test
	EGFR-Del（Veh./Lac.）	0.0008	student’s t-test
	Figure 6M	p-Value	Test
	CD4+GFP+（Veh./DT）	<0.0001	student’s t-test
	CD4+GFP+（Veh./Lac.）	0.0016	student’s t-test
	CD4+FOXP3+（Veh./DT）	0.1511	student’s t-test
	CD4+FOXP3+（Veh./Lac.）	0.0061	student’s t-test
	Figure 7B（Tumor Burden）	p-Value	Test
	Veh.	0.063	student’s t-test
	PD1 Ab	0.0935	student’s t-test
	Lac.	0.0012	student’s t-test
	Combo	0.0002	student’s t-test
	Figure 7D（HE）	p-Value	Test
	PD1 Ab	0.9065	student’s t-test
	Lac.	0.0002	student’s t-test
	Combo	<0.0001	student’s t-test
	Figure 7F（Ki67）	p-Value	Test
	PD1 Ab	0.8925	student’s t-test
	Lac.	0.0052	student’s t-test
	Combo	0.0033	student’s t-test
	Figure EV1C	p-Value	Test
	CD25+FOXP3+（Lymph nodes）	0.0006	student’s t-test
	CD25+FOXP3+（Spleen）	0.0024	student’s t-test
	Figure EV1E	p-Value	Test
	FOXP3+CTLA4+（Lymph nodes）	0.0035	student’s t-test
	FOXP3+CTLA4+（Spleen）	0.0017	student’s t-test
	Figure EV1G	p-Value	Test
	FOXP3+Perforin+（Lymph nodes）	0.0014	student’s t-test
	FOXP3+Perforin+（Spleen）	0.0008	student’s t-test
	Figure EV1I	p-Value	Test
	FOXP3+IL10+（Lymph nodes）	0.0006	student’s t-test
	FOXP3+IL10+（Spleen）	<0.0001	student’s t-test
	Figure EV1K	p-Value	Test
	FOXP3+CD25+	0.001	student’s t-test
	FOXP3+CTLA4+	0.0016	student’s t-test
	Figure EV1M	p-Value	Test
	PI（Spleen）	0.0014	student’s t-test
	DI（Spleen）	0.0041	student’s t-test
	Figure EV1O	p-Value	Test
	PI+	0.1653	student’s t-test
	Annexin V+	0.485	student’s t-test
	PI+Annexin V+	0.489	student’s t-test
	Figure EV2B	p-Value	Test
	PI（CD8+CTL）	0.6702	student’s t-test
	DI（CD8+CTL）	0.2193	student’s t-test
	Figure EV2D	p-Value	Test
	Granzyme B	0.1202	student’s t-test
	Figure EV2F	p-Value	Test
	IFNγ	0.0114	student’s t-test
	Figure EV2H	p-Value	Test
	CFSE+PI+ (EG7)	0.4103	student’s t-test
	Figure EV2K	p-Value	Test
	CFSE+PI+ (CD8+CTL+EG7)	0.3614	student’s t-test
	Figure EV3B	p-Value	Test
	DMSO	<0.0001	student’s t-test
	MG132	0.0537	student’s t-test
	NH4CL	<0.0001	student’s t-test
	CQ	<0.0001	student’s t-test
	Figure EV3F	p-Value	Test
	sgNT	0.0013	student’s t-test
	sgSTUB1-1#	0.7501	student’s t-test
	sgSTUB1-2#	0.0811	student’s t-test
	Figure EV4G	p-Value	Test
	STUB11-130（PBS）	0.3196	student’s t-test
	STUB11-130（1:1000）	0.0005	student’s t-test
	STUB11-130（1:800）	0.0021	student’s t-test
	STUB11-130（1:600）	0.2729	student’s t-test
	STUB11-130（1:400）	0.1308	student’s t-test
	STUB1K72A（PBS）	0.2618	student’s t-test
	STUB1K72A（1:1000）	0.0892	student’s t-test
	STUB1K72A（1:800）	0.6736	student’s t-test
	STUB1K72A（1:600）	0.5848	student’s t-test
	STUB1K72A（1:400）	0.2594	student’s t-test
	STUB1Q102A（PBS）	0.8264	student’s t-test
	STUB1Q102A（1:1000）	0.3046	student’s t-test
	STUB1Q102A（1:800）	0.1404	student’s t-test
	STUB1Q102A（1:600）	0.7153	student’s t-test
	STUB1Q102A（1:400）	0.4499	student’s t-test
	Figure EV5A	p-Value	Test
	FOXP3+CD25+(Veh./PD1 Ab）	0.0127	student’s t-test
	FOXP3+CD25+(Veh./Lac.）	0.0015	student’s t-test
	FOXP3+CD25+(Veh./Combo）	0.0004	student’s t-test
	FOXP3+CTLA4+(Veh./PD1 Ab）	0.0218	student’s t-test
	FOXP3+CTLA4+(Veh./Lac.）	0.0016	student’s t-test
	FOXP3+CTLA4+(Veh./Combo）	0.0007	student’s t-test
	FOXP3+IL10+(Veh./PD1 Ab）	0.0624	student’s t-test
	FOXP3+IL10+(Veh./Lac.）	0.001	student’s t-test
	FOXP3+IL10+(Veh./Combo）	<0.0001	student’s t-test
	FOXP3+Perforin+(Veh./PD1 Ab）	0.6317	student’s t-test
	FOXP3+Perforin+(Veh./Lac.）	0.0027	student’s t-test
	FOXP3+Perforin+(Veh./Combo）	0.0049	student’s t-test
	Figure EV5C（IF）	p-Value	Test
	CD4+(Veh./PD1 Ab）	0.687	student’s t-test
	CD4+(Veh./Lac.）	0.021	student’s t-test
	CD4+(Veh./Combo）	0.0412	student’s t-test
	FOXP3+(Veh./PD1 Ab）	0.0246	student’s t-test
	FOXP3+(Veh./Lac.）	0.0151	student’s t-test
	FOXP3+(Veh./Combo）	0.0021	student’s t-test
	Figure EV5E	p-Value	Test
	CD45+CD4+(Veh./PD1 Ab）	0.0191	student’s t-test
	CD45+CD4+(Veh./Lac.）	0.0195	student’s t-test
	CD45+CD4+(Veh./Combo）	0.0129	student’s t-test
	CD45+CD8+(Veh./PD1 Ab）	0.9277	student’s t-test
	CD45+CD8+(Veh./Lac.）	0.5793	student’s t-test
	CD45+CD8+(Veh./Combo）	0.7526	student’s t-test
	Figure EV5F	p-Value	Test
	CD8+IFN-γ+(Veh./PD1 Ab）	0.0124	student’s t-test
	CD8+IFN-γ+(Veh./Lac.）	0.0318	student’s t-test
	CD8+IFN-γ+(Veh./Combo）	0.0013	student’s t-test
	CD8+Perforin+(Veh./PD1 Ab）	0.0005	student’s t-test
	CD8+Perforin+(Veh./Lac.）	0.0007	student’s t-test
	CD8+Perforin+(Veh./Combo）	<0.0001	student’s t-test
	Figure EV5G	p-Value	Test
	CD4+IFN-γ+(Veh./PD1 Ab）	0.0013	student’s t-test
	CD4+IFN-γ+(Veh./Lac.）	0.009	student’s t-test
	CD4+IFN-γ+(Veh./Combo）	0.0004	student’s t-test
	Appendix Figure S1F	p-Value	Test
	Luciferase(DMSO/0.5 mM)	<0.0001	student’s t-test
	Luciferase(DMSO/1 mM)	<0.0001	student’s t-test
	Luciferase(DMSO/2.5 mM)	<0.0001	student’s t-test
	Luciferase(DMSO/5 mM)	<0.0001	student’s t-test
	Appendix Figure S1G	p-Value	Test
	Luciferase(2h)	<0.0001	student’s t-test
	Luciferase(4h)	<0.0001	student’s t-test
	Luciferase(6h)	<0.0001	student’s t-test
	Appendix Figure S2B	p-Value	Test
	CD25+FOXP3+	0.0003	student’s t-test
	Appendix Figure S2D	p-Value	Test
	FOXP3+IL4+	0.2002	student’s t-test
	FOXP3+IFN-γ+	0.7587	student’s t-test
	Appendix Figure S3C	p-Value	Test
	293T-RUNX1 mRNA 4h	0.2832	student’s t-test
	293T-RUNX1 mRNA 8h	0.1091	student’s t-test
	Appendix Figure S3D	p-Value	Test
	Jurkat RUNX1 mRNA	0.2587	student’s t-test
	Appendix Figure S3E	p-Value	Test
	EL4-RUNX1 mRNA 6h	0.0631	student’s t-test
	EL4-RUNX1 mRNA 10h	0.0841	student’s t-test
	Appendix Figure S3F	p-Value	Test
	293T-RUNX1 CHX（0h/2.5h）	0.1471	student’s t-test
	293T-RUNX1 CHX（0h/4.5h）	0.0012	student’s t-test
	293T-RUNX1 Lac.（0h/2.5h）	>0.9999	student’s t-test
	293T-RUNX1 Lac.（0h/4.5h）	0.0374	student’s t-test
	293T-RUNX1 CHX+Lac.（0h/2.5h）	0.0002	student’s t-test
	293T-RUNX1 CHX+Lac.（0h/4.5h）	<0.0001	student’s t-test
	Appendix Figure S3G	p-Value	Test
	Jurkat CHX（0h/1h）	0.0059	student’s t-test
	Jurkat CHX（0h/3h）	0.0002	student’s t-test
	Jurkat Lac.（0h/1h）	0.6177	student’s t-test
	Jurkat Lac.（0h/3h）	0.0422	student’s t-test
	Jurkat CHX+Lac.（0h/1h）	0.0012	student’s t-test
	Jurkat CHX+Lac.（0h/3h）	0.0002	student’s t-test
	Appendix Figure S4A	p-Value	Test
	Luciferase(Veh./0.5 mM)	0.1894	student’s t-test
	Luciferase(Veh./1 mM)	0.1697	student’s t-test
	Luciferase(Veh./2 mM)	0.1178	student’s t-test
	Appendix Figure S4C	p-Value	Test
	Tumor weight（BALB/C）	0.4839	student’s t-test
	Appendix Figure S4D	p-Value	Test
	Tumor volume（BALB/C）	0.4258	student’s t-test
	Appendix Figure S4F	p-Value	Test
	GDP+(EGFR-Del/FOXP3-DTR-GFP)	<0.0001	student’s t-test
	GDP+(EGFR-Del/IR-EGFR-DEL+FOXP3-DTR-GFP BM)	<0.0001	student’s t-test
	Appendix Figure S5B	p-Value	Test
	Tumor burden Veh.(PreRX/PstRX)	0.0124	student’s t-test
	Tumor burden Lac.(PreRX/PstRX)	0.0009	student’s t-test
	Appendix Figure S5D	p-Value	Test
	HE (Veh./Lac.)	0.0028	student’s t-test
	Ki67+ (Veh./Lac.)	0.0044	student’s t-test
	Appendix Figure S5F	p-Value	Test
	CD4+FOXP3+（Veh./Lac.）	0.0031	student’s t-test
	FOXP3+CD25+(Veh./Lac.）	0.0046	student’s t-test
