# Supplementary material for: Lanatoside C activates the E3 ligase STUB1 to inhibit FOXP3 transcriptional activity and promote antitumor immunity
Source: EMBO Mol Med. 2025 Feb 20;17(3):563–88. doi: 10.1038/s44321-025-00200-y (PMC11904033; doi:10.1038/s44321-025-00200-y)
Supplement: Supplementary file 8 — EV Figure and Appendix Figure Source Data [file 44321_2025_200_MOESM8_ESM.zip]

Archive with 130 entries (105 files):
- Appendix Fig. S2/
- Appendix Fig. S2/Appendix Fig. S2B.xlsx
- Appendix Fig. S2/Appendix Fig. S2D.xlsx
- Appendix Fig. S3/
- Appendix Fig. S3/Appendix Fig. S3A/
- Appendix Fig. S3/Appendix Fig. S3A/Jurkat-3xFlag.tif
- Appendix Fig. S3/Appendix Fig. S3B/
- Appendix Fig. S3/Appendix Fig. S3B/IP-Flag.tif
- Appendix Fig. S3/Appendix Fig. S3C.xlsx
- Appendix Fig. S3/Appendix Fig. S3D.xlsx
- Appendix Fig. S3/Appendix Fig. S3E.xlsx
- Appendix Fig. S3/Appendix Fig. S3F.xlsx
- Appendix Fig. S3/Appendix Fig. S3G.xlsx
- Appendix Fig. S4/
- Appendix Fig. S4/Appendix Fig. S4A.xlsx
- Appendix Fig. S4/Appendix Fig. S4B/
- Appendix Fig. S4/Appendix Fig. S4B/Appendix Fig. S4B.png
- Appendix Fig. S4/Appendix Fig. S4C.xlsx
- Appendix Fig. S4/Appendix Fig. S4D.xlsx
- Appendix Fig. S4/Appendix Fig. S4F.xlsx
- Appendix Fig. S5/
- Appendix Fig. S5/Appendix Fig. S5A/
- Appendix Fig. S5/Appendix Fig. S5A/PreRX Lac.tif
- Appendix Fig. S5/Appendix Fig. S5A/PreRX Veh.tif
- Appendix Fig. S5/Appendix Fig. S5A/PstRX Lac.tif
- Appendix Fig. S5/Appendix Fig. S5A/PstRX Veh.tif
- Appendix Fig. S5/Appendix Fig. S5B.xlsx
- Appendix Fig. S5/Appendix Fig. S5C/
- Appendix Fig. S5/Appendix Fig. S5C/KrasG12D Lac. ki67.tif
- Appendix Fig. S5/Appendix Fig. S5C/KrasG12D Lac.HE.tif
- Appendix Fig. S5/Appendix Fig. S5C/KrasG12D Veh. ki67.tif.tif
- Appendix Fig. S5/Appendix Fig. S5C/KrasG12D Veh.HE.tif
- Appendix Fig. S5/Appendix Fig. S5D.xlsx
- Appendix Fig. S5/Appendix Fig. S5F.xlsx
- Fig. EV1/
- Fig. EV1/Fig. EV1C.xlsx
- Fig. EV1/Fig. EV1E.xlsx
- Fig. EV1/Fig. EV1G.xlsx
- Fig. EV1/Fig. EV1I.xlsx
- Fig. EV1/Fig. EV1K.xlsx
- Fig. EV1/Fig. EV1M.xlsx
- Fig. EV1/Fig. EV1O.xlsx
- Fig. EV2/
- Fig. EV2/Fig. EV2B.xlsx
- Fig. EV2/Fig. EV2D.xlsx
- Fig. EV2/Fig. EV2F.xlsx
- Fig. EV2/Fig. EV2H.xlsx
- Fig. EV2/Fig. EV2K.xlsx
- Fig. EV3/
- Fig. EV3/Fig. EV3A/
- Fig. EV3/Fig. EV3A/ACTIN-1.tif
- Fig. EV3/Fig. EV3A/RUNX1-1.tif
- Fig. EV3/Fig. EV3B.xlsx
- Fig. EV3/Fig. EV3C/
- Fig. EV3/Fig. EV3C/ACTIN.tif
- Fig. EV3/Fig. EV3C/IP-RUNX1-Clu.tif
- Fig. EV3/Fig. EV3C/IP-UB-Myc.tif
- Fig. EV3/Fig. EV3C/WCL-RUNX1-Clu.tif
- Fig. EV3/Fig. EV3C/WCL-STUB1-HA.tif
- Fig. EV3/Fig. EV3D/
- Fig. EV3/Fig. EV3D/DAPI.tif
- Fig. EV3/Fig. EV3D/Merge.tif
- Fig. EV3/Fig. EV3D/RUNX1-tdTomato.tif
- Fig. EV3/Fig. EV3D/STUB1-GFP.tif
- Fig. EV3/Fig. EV3F.xlsx
- Fig. EV3/Fig. EV3G/
- Fig. EV3/Fig. EV3G/ACTIN.tif
- Fig. EV3/Fig. EV3G/FOXP3-Flag.tif
- Fig. EV3/Fig. EV3G/RUNX1-Myc.tif
- Fig. EV4/
- Fig. EV4/Fig. EV4A/
- Fig. EV4/Fig. EV4A/purified STUB1-1-130-Brilliant Blue.tif
- Fig. EV4/Fig. EV4A/purified STUB1-1-130-Western Blot.tif
- Fig. EV4/Fig. EV4B.xlsx
- Fig. EV4/Fig. EV4C/
- Fig. EV4/Fig. EV4C/EV4C-left.png
- Fig. EV4/Fig. EV4C/EV4C-right.png
- Fig. EV4/Fig. EV4E-K72A.xlsx
- Fig. EV4/Fig. EV4E-Q102A.xlsx
- Fig. EV4/Fig. EV4F/
- Fig. EV4/Fig. EV4F/STUB1-1-130-Actin.tif
- Fig. EV4/Fig. EV4F/STUB1-1-130-Flag.tif
- Fig. EV4/Fig. EV4F/STUB1-1-130-K72A-Actin.tif
- Fig. EV4/Fig. EV4F/STUB1-1-130-K72A-Flag.tif
- Fig. EV4/Fig. EV4F/STUB1-1-130-Q102A-Actin.tif
- Fig. EV4/Fig. EV4F/STUB1-1-130-Q102A-Flag.tif
- Fig. EV4/Fig. EV4G.xlsx
- Fig. EV5/
- Fig. EV5/Fig. EV5B/
- Fig. EV5/Fig. EV5B/Combo--DAPI.tif
- Fig. EV5/Fig. EV5B/Combo-CD4.tif
- Fig. EV5/Fig. EV5B/Combo-FOXP3.tif
- Fig. EV5/Fig. EV5B/LAC-CD4.tif
- Fig. EV5/Fig. EV5B/LAC-DAPI.tif
- Fig. EV5/Fig. EV5B/LAC-FOXP3.tif
- Fig. EV5/Fig. EV5B/PD1 Ab-CD4.tif
- Fig. EV5/Fig. EV5B/PD1 Ab-DAPI.tif
- Fig. EV5/Fig. EV5B/PD1 Ab-FOXP3.tif
- Fig. EV5/Fig. EV5B/Veh.-CD4.tif
- Fig. EV5/Fig. EV5B/Veh.-DAPI.tif
- Fig. EV5/Fig. EV5B/Veh.-FOXP3.tif
- Fig. EV5/Fig. EV5H/
- Fig. EV5/Fig. EV5H/heart-Combo.tif
- Fig. EV5/Fig. EV5H/heart-Lac.tif
- Fig. EV5/Fig. EV5H/heart-PD1 Ab.tif
- Fig. EV5/Fig. EV5H/heart-Veh..tif
- Fig. EV5/Fig. EV5H/Kidney-Combo.tif
- Fig. EV5/Fig. EV5H/Kidney-Lac.tif
- Fig. EV5/Fig. EV5H/Kidney-PD1 Ab.tif
- Fig. EV5/Fig. EV5H/Kidney-Veh.tif
- Fig. EV5/Fig. EV5H/Liver-Combo.tif
- Fig. EV5/Fig. EV5H/Liver-Lac.tif
- Fig. EV5/Fig. EV5H/Liver-PD1 Ab.tif
- Fig. EV5/Fig. EV5H/Liver-Veh.tif
- Fig. EV5/Figure EV5A.xlsx
- Fig. EV5/Figure EV5C.xlsx
- Fig. EV5/Figure EV5E.xlsx
- Fig. EV5/Figure EV5F.xlsx
- Fig. EV5/Figure EV5G.xlsx
- Appendix Fig. S1/
- Appendix Fig. S1/Appendix Fig. S1A-right panel/
- Appendix Fig. S1/Appendix Fig. S1A-right panel/Actin.tif
- Appendix Fig. S1/Appendix Fig. S1A-right panel/Foxp3-Nluc-Flag.tif
- Appendix Fig. S1/Appendix Fig. S1A-right panel/RUNX1,CD27-Clu-Myc.tif
- Appendix Fig. S1/Appendix Fig. S1A.xlsx
- Appendix Fig. S1/Appendix Fig. S1B.xlsx
- Appendix Fig. S1/Appendix Fig. S1C.xlsx
- Appendix Fig. S1/Appendix Fig. S1D.xlsx
- Appendix Fig. S1/Appendix Fig. S1F.xlsx
- Appendix Fig. S1/Appendix Fig. S1G.xlsx
