# Supplementary material for: Lanatoside C activates the E3 ligase STUB1 to inhibit FOXP3 transcriptional activity and promote antitumor immunity
Source: EMBO Mol Med. 2025 Feb 20;17(3):563–88. doi: 10.1038/s44321-025-00200-y (PMC11904033; doi:10.1038/s44321-025-00200-y)
Supplement: Supplementary file 8 — EV Figure and Appendix Figure Source Data [file 44321_2025_200_MOESM8_ESM.zip › Appendix Fig. S2/Appendix Fig. S2D.xlsx]

## Sheet: Sheet1
		IL-4+FOXP3+			IFNg+FOXP3+
	DMSO	3.48	2.69	3.01	1.95	1.23	1.61
	Lac.	2.03	3.1	2.19	0.18	2.01	1.97
