# Supplementary material for: Lanatoside C activates the E3 ligase STUB1 to inhibit FOXP3 transcriptional activity and promote antitumor immunity
Source: EMBO Mol Med. 2025 Feb 20;17(3):563–88. doi: 10.1038/s44321-025-00200-y (PMC11904033; doi:10.1038/s44321-025-00200-y)
Supplement: Supplementary file 8 — EV Figure and Appendix Figure Source Data [file 44321_2025_200_MOESM8_ESM.zip › Appendix Fig. S3/Appendix Fig. S3C.xlsx]

## Sheet: Sheet1
		DMSO			Lac.
	4h	0.938153	0.937699	1.09999	1.07129	1.01365	1.12387
	8h	0.925291	1.12947	1.0366	1.1969	1.10343	1.20881
