# Supplementary material for: Lanatoside C activates the E3 ligase STUB1 to inhibit FOXP3 transcriptional activity and promote antitumor immunity
Source: EMBO Mol Med. 2025 Feb 20;17(3):563–88. doi: 10.1038/s44321-025-00200-y (PMC11904033; doi:10.1038/s44321-025-00200-y)
Supplement: Supplementary file 8 — EV Figure and Appendix Figure Source Data [file 44321_2025_200_MOESM8_ESM.zip › Appendix Fig. S3/Appendix Fig. S3E.xlsx]

## Sheet: Sheet1
		DMSO			LAC
	6h	1.21288	1.48492	1.53652	2.11227	1.57777	2.03698
	10h	1.15503	0.890298	1.09634	1.19864	1.28077	1.2366
