# Supplementary material for: Lanatoside C activates the E3 ligase STUB1 to inhibit FOXP3 transcriptional activity and promote antitumor immunity
Source: EMBO Mol Med. 2025 Feb 20;17(3):563–88. doi: 10.1038/s44321-025-00200-y (PMC11904033; doi:10.1038/s44321-025-00200-y)
Supplement: Supplementary file 8 — EV Figure and Appendix Figure Source Data [file 44321_2025_200_MOESM8_ESM.zip › Appendix Fig. S3/Appendix Fig. S3F.xlsx]

## Sheet: Sheet1
		0 h			2.5 h			4.5 h
	CHX	0.95	1.1	0.996469	0.927114	0.96	0.91	0.501586	0.62	0.55
	Lac.	1.32149	1.21	1.03	1.27898	1.16	1.12	0.957708	0.92	0.86
	CHX+Lac.	1.06829	1.06	0.98	0.54285	0.46	0.43	0.221357	0.25	0.18
