# Supplementary material for: Lanatoside C activates the E3 ligase STUB1 to inhibit FOXP3 transcriptional activity and promote antitumor immunity
Source: EMBO Mol Med. 2025 Feb 20;17(3):563–88. doi: 10.1038/s44321-025-00200-y (PMC11904033; doi:10.1038/s44321-025-00200-y)
Supplement: Supplementary file 8 — EV Figure and Appendix Figure Source Data [file 44321_2025_200_MOESM8_ESM.zip › Appendix Fig. S3/Appendix Fig. S3G.xlsx]

## Sheet: Sheet1
		0 h			1 h			3 h
	CHX	0.998389	1.06	1.1	0.662506	0.78	0.82	0.610051	0.56	0.63
	Lac.	0.776259	1.05	0.96	0.84057	1.1	1.03	0.587884	0.75	0.63
	CHX+Lac.	1.02707	1.12	0.93	0.494989	0.53	0.58	0.283119	0.31	0.22
