# Supplementary material for: Lanatoside C activates the E3 ligase STUB1 to inhibit FOXP3 transcriptional activity and promote antitumor immunity
Source: EMBO Mol Med. 2025 Feb 20;17(3):563–88. doi: 10.1038/s44321-025-00200-y (PMC11904033; doi:10.1038/s44321-025-00200-y)
Supplement: Supplementary file 8 — EV Figure and Appendix Figure Source Data [file 44321_2025_200_MOESM8_ESM.zip › Appendix Fig. S4/Appendix Fig. S4A.xlsx]

## Sheet: Sheet1
		Veh.					Lac.
	0.5mM	1.2354	1.0251	1.1337	1.0554	0.9666	1.0337	1.0468	1.0215	0.9873	0.9798
	1mM	0.9978	0.9915	0.9793	1.0508	1.0618	1.0878	1.0267	1.0222	1.0586	1.041
	2mM	1.0602	1.1623	1.1797	1.141	1.1019	1.1729	1.1608	1.1566	1.165	1.1831
