# Supplementary material for: Lanatoside C activates the E3 ligase STUB1 to inhibit FOXP3 transcriptional activity and promote antitumor immunity
Source: EMBO Mol Med. 2025 Feb 20;17(3):563–88. doi: 10.1038/s44321-025-00200-y (PMC11904033; doi:10.1038/s44321-025-00200-y)
Supplement: Supplementary file 8 — EV Figure and Appendix Figure Source Data [file 44321_2025_200_MOESM8_ESM.zip › Appendix Fig. S5/Appendix Fig. S5F.xlsx]

## Sheet: Sheet1
		FOXP3+			CD25+
	Veh.	19	21	17.9	24.5	23	16.4
	Lac.	12.2	13	13.6	6.9	5.9	7.6
