# Supplementary material for: Lanatoside C activates the E3 ligase STUB1 to inhibit FOXP3 transcriptional activity and promote antitumor immunity
Source: EMBO Mol Med. 2025 Feb 20;17(3):563–88. doi: 10.1038/s44321-025-00200-y (PMC11904033; doi:10.1038/s44321-025-00200-y)
Supplement: Supplementary file 8 — EV Figure and Appendix Figure Source Data [file 44321_2025_200_MOESM8_ESM.zip › Fig. EV1/Fig. EV1C.xlsx]

## Sheet: Sheet1
	CD25+FOXP3+
		Lymph nodes			Spleen
	DMSO	7.12	6.95	6.5	6.39	5.99	7.37
	Lac.	4.45	4.72	4.18	3.28	2.74	3.66
