# Supplementary material for: Lanatoside C activates the E3 ligase STUB1 to inhibit FOXP3 transcriptional activity and promote antitumor immunity
Source: EMBO Mol Med. 2025 Feb 20;17(3):563–88. doi: 10.1038/s44321-025-00200-y (PMC11904033; doi:10.1038/s44321-025-00200-y)
Supplement: Supplementary file 8 — EV Figure and Appendix Figure Source Data [file 44321_2025_200_MOESM8_ESM.zip › Fig. EV1/Fig. EV1E.xlsx]

## Sheet: Sheet1
	FOXP3+CTLA4+
		Lymph nodes			Spleen
	DMSO	10.3	11.5	12.1	11.8	12.1	14.2
	Lac.	6.96	5.89	4.45	7	5.79	6.6
