# Supplementary material for: Lanatoside C activates the E3 ligase STUB1 to inhibit FOXP3 transcriptional activity and promote antitumor immunity
Source: EMBO Mol Med. 2025 Feb 20;17(3):563–88. doi: 10.1038/s44321-025-00200-y (PMC11904033; doi:10.1038/s44321-025-00200-y)
Supplement: Supplementary file 8 — EV Figure and Appendix Figure Source Data [file 44321_2025_200_MOESM8_ESM.zip › Fig. EV1/Fig. EV1G.xlsx]

## Sheet: Sheet1
	FOXP3+Perforin+
		Lymph nodes			Spleen
	DMSO	12.9	12.3	15.3	14.3	14.7	17.9
	Lac.	4.19	5.21	6.01	3.49	3.35	5.03
