# Supplementary material for: Lanatoside C activates the E3 ligase STUB1 to inhibit FOXP3 transcriptional activity and promote antitumor immunity
Source: EMBO Mol Med. 2025 Feb 20;17(3):563–88. doi: 10.1038/s44321-025-00200-y (PMC11904033; doi:10.1038/s44321-025-00200-y)
Supplement: Supplementary file 8 — EV Figure and Appendix Figure Source Data [file 44321_2025_200_MOESM8_ESM.zip › Fig. EV1/Fig. EV1I.xlsx]

## Sheet: Sheet1
	FOXP3+IL10+
		Lymph nodes			Spleen
	DMSO	7.05	7.32	6.57	10.4	9.5	9.7
	Lac.	3.12	3.55	4.03	4.3	4	4.7
