# Supplementary material for: Lanatoside C activates the E3 ligase STUB1 to inhibit FOXP3 transcriptional activity and promote antitumor immunity
Source: EMBO Mol Med. 2025 Feb 20;17(3):563–88. doi: 10.1038/s44321-025-00200-y (PMC11904033; doi:10.1038/s44321-025-00200-y)
Supplement: Supplementary file 8 — EV Figure and Appendix Figure Source Data [file 44321_2025_200_MOESM8_ESM.zip › Fig. EV1/Fig. EV1K.xlsx]

## Sheet: Sheet1
		FOXP3+CD25+			FOXP3+CTLA4+
	DMSO	14.5	16.9	16.1	15.7	17.3	15.3
	Lac.	9.44	8.37	7.86	8.7	6.5	9.3
