# Supplementary material for: Lanatoside C activates the E3 ligase STUB1 to inhibit FOXP3 transcriptional activity and promote antitumor immunity
Source: EMBO Mol Med. 2025 Feb 20;17(3):563–88. doi: 10.1038/s44321-025-00200-y (PMC11904033; doi:10.1038/s44321-025-00200-y)
Supplement: Supplementary file 8 — EV Figure and Appendix Figure Source Data [file 44321_2025_200_MOESM8_ESM.zip › Fig. EV1/Fig. EV1M.xlsx]

## Sheet: Sheet1
		PI			DI
	DMSO	2.67	2.71	2.75	2.14	2.17	2.2
	Lac.	2.5	2.52	2.47	2.04	2.06	2.01
