# Supplementary material for: Lanatoside C activates the E3 ligase STUB1 to inhibit FOXP3 transcriptional activity and promote antitumor immunity
Source: EMBO Mol Med. 2025 Feb 20;17(3):563–88. doi: 10.1038/s44321-025-00200-y (PMC11904033; doi:10.1038/s44321-025-00200-y)
Supplement: Supplementary file 8 — EV Figure and Appendix Figure Source Data [file 44321_2025_200_MOESM8_ESM.zip › Fig. EV1/Fig. EV1O.xlsx]

## Sheet: Sheet1
		DMSO			Lac.
	PI+	0.4	0.54	0.39	1.39	0.48	0.83
	Annexin-V+	11.1	11.8	10.3	8.44	11	11.4
	PI+Annexin-V+	1.52	2.11	2.18	2.58	1.84	2.08
