# Supplementary material for: Lanatoside C activates the E3 ligase STUB1 to inhibit FOXP3 transcriptional activity and promote antitumor immunity
Source: EMBO Mol Med. 2025 Feb 20;17(3):563–88. doi: 10.1038/s44321-025-00200-y (PMC11904033; doi:10.1038/s44321-025-00200-y)
Supplement: Supplementary file 8 — EV Figure and Appendix Figure Source Data [file 44321_2025_200_MOESM8_ESM.zip › Fig. EV2/Fig. EV2B.xlsx]

## Sheet: Sheet1
		DMSO			Lac
	PI	1.03	1.1	1.12	1.04	1.08	1.21
	DI	0.51	0.58	0.55	0.47	0.52	0.53
