# Supplementary material for: Lanatoside C activates the E3 ligase STUB1 to inhibit FOXP3 transcriptional activity and promote antitumor immunity
Source: EMBO Mol Med. 2025 Feb 20;17(3):563–88. doi: 10.1038/s44321-025-00200-y (PMC11904033; doi:10.1038/s44321-025-00200-y)
Supplement: Supplementary file 8 — EV Figure and Appendix Figure Source Data [file 44321_2025_200_MOESM8_ESM.zip › Fig. EV3/Fig. EV3B.xlsx]

## Sheet: Sheet1
		DMSO			Lac.
	DMSO	1	1.03	1.02	0.093	0.087	0.089
	MG132	1.1	1.002	1.006	0.93	0.83	0.95
	NH4CL	1.09681	0.98	1.097	0.104	0.09	0.101
	CQ	1.0142	0.998	1.012	0.07	0.086	0.083
