# Supplementary material for: Lanatoside C activates the E3 ligase STUB1 to inhibit FOXP3 transcriptional activity and promote antitumor immunity
Source: EMBO Mol Med. 2025 Feb 20;17(3):563–88. doi: 10.1038/s44321-025-00200-y (PMC11904033; doi:10.1038/s44321-025-00200-y)
Supplement: Supplementary file 8 — EV Figure and Appendix Figure Source Data [file 44321_2025_200_MOESM8_ESM.zip › Fig. EV3/Fig. EV3F.xlsx]

## Sheet: Sheet1
		DMSO			Lac.
	sgNT	1.06	0.93	1.091	0.454137	0.323613	0.513268
	sg-STUB1#1	0.9551	1.06302	1.0923	1.088	0.972716	0.993658
	sg-STUB1#2	1.00681	0.9937	1.00536	0.9816	0.911011	0.96326
