# Supplementary material for: Lanatoside C activates the E3 ligase STUB1 to inhibit FOXP3 transcriptional activity and promote antitumor immunity
Source: EMBO Mol Med. 2025 Feb 20;17(3):563–88. doi: 10.1038/s44321-025-00200-y (PMC11904033; doi:10.1038/s44321-025-00200-y)
Supplement: Supplementary file 8 — EV Figure and Appendix Figure Source Data [file 44321_2025_200_MOESM8_ESM.zip › Fig. EV4/Fig. EV4B.xlsx]

## Sheet: Sheet1
	Atomic Number	RMSF
	1	0.1317
	2	0.2855
	3	0.3156
	4	0.2015
	5	0.143
	6	0.1948
	7	0.1357
	8	0.2776
	9	0.1751
	10	0.1519
	11	0.1675
	12	0.3457
	13	0.3609
	14	0.1188
	15	0.0866
	16	0.1605
	17	0.113
	18	0.2855
	19	0.0949
	20	0.1486
	21	0.1716
	22	0.192
	23	0.1963
	24	0.2136
	25	0.1282
	26	0.1718
	27	0.2065
	28	0.3
	29	0.2881
	30	0.1664
	31	0.4094
	32	0.3014
	33	0.1654
	34	0.1863
	35	0.1862
	36	0.228
	37	0.2775
	38	0.2863
	39	0.1871
	40	0.2019
	41	0.2361
	42	0.1983
	43	0.1206
	44	0.1076
	45	0.1497
	46	0.1866
	47	0.152
	48	0.1015
	49	0.1354
	50	0.1381
	51	0.0814
	52	0.1448
	53	0.1687
	54	0.1464
	55	0.2381
	56	0.1436
	57	0.1612
	58	0.1778
	59	0.2437
	60	0.2524
	61	0.208
	62	0.1563
	63	0.1459
	64	0.1958
	65	0.1703
	66	0.1778
	67	0.1742
	68	0.2807
	69	0.1529
