# Supplementary material for: Lanatoside C activates the E3 ligase STUB1 to inhibit FOXP3 transcriptional activity and promote antitumor immunity
Source: EMBO Mol Med. 2025 Feb 20;17(3):563–88. doi: 10.1038/s44321-025-00200-y (PMC11904033; doi:10.1038/s44321-025-00200-y)
Supplement: Supplementary file 8 — EV Figure and Appendix Figure Source Data [file 44321_2025_200_MOESM8_ESM.zip › Fig. EV4/Fig. EV4E-K72A.xlsx]

## Sheet: Sheet1
		Time (ns)	RMSD
		0	0.053185
		0.01	0.204513
		0.02	0.210948
		0.03	0.208012
		0.04	0.231076
		0.05	0.252968
		0.06	0.306432
		0.07	0.307134
		0.08	0.288208
		0.09	0.360836
		0.1	0.315707
		0.11	0.345055
		0.12	0.322401
		0.13	0.275057
		0.14	0.320393
		0.15	0.316328
		0.16	0.324622
		0.17	0.302593
		0.18	0.275566
		0.19	0.314854
		0.2	0.284777
		0.21	0.360763
		0.22	0.3366
		0.23	0.343874
		0.24	0.350149
		0.25	0.34344
		0.26	0.328783
		0.27	0.415496
		0.28	0.33613
		0.29	0.378985
		0.3	0.32905
		0.31	0.355254
		0.32	0.387533
		0.33	0.421673
		0.34	0.33159
		0.35	0.327938
		0.36	0.322258
		0.37	0.349674
		0.38	0.353657
		0.39	0.381378
		0.4	0.377108
		0.41	0.353983
		0.42	0.387635
		0.43	0.358311
		0.44	0.316783
		0.45	0.322215
		0.46	0.386113
		0.47	0.362569
		0.48	0.391477
		0.49	0.40874
		0.5	0.40262
		0.51	0.419498
		0.52	0.393054
		0.53	0.433757
		0.54	0.418396
		0.55	0.449507
		0.56	0.452746
		0.57	0.493278
		0.58	0.487948
		0.59	0.453928
		0.6	0.468024
		0.61	0.445559
		0.62	0.461433
		0.63	0.452507
		0.64	0.44118
		0.65	0.445131
		0.66	0.526806
		0.67	0.504697
		0.68	0.494573
		0.69	0.467999
		0.7	0.463547
		0.71	0.498856
		0.72	0.503075
		0.73	0.491161
		0.74	0.524736
		0.75	0.541197
		0.76	0.519566
		0.77	0.562678
		0.78	0.54419
		0.79	0.53484
		0.8	0.519833
		0.81	0.573201
		0.82	0.580463
		0.83	0.598208
		0.84	0.586221
		0.85	0.552363
		0.86	0.501458
		0.87	0.563533
		0.88	0.537429
		0.89	0.483363
		0.9	0.521932
		0.91	0.583075
		0.92	0.59529
		0.93	0.556408
		0.94	0.534456
		0.95	0.562895
		0.96	0.550324
		0.97	0.539329
		0.98	0.558674
		0.99	0.538112
		1	0.559153
		1.01	0.600436
		1.02	0.64757
		1.03	0.612126
		1.04	0.695332
		1.05	0.692818
		1.06	0.666724
		1.07	0.585823
		1.08	0.618002
		1.09	0.561987
		1.1	0.601172
		1.11	0.568925
		1.12	0.556598
		1.13	0.610115
		1.14	0.639881
		1.15	0.647984
		1.16	0.62708
		1.17	0.629612
		1.18	0.61518
		1.19	0.641159
		1.2	0.64758
		1.21	0.588402
		1.22	0.606276
		1.23	0.577031
		1.24	0.496652
		1.25	0.465291
		1.26	0.525465
		1.27	0.528239
		1.28	0.548199
		1.29	0.479674
		1.3	0.483715
		1.31	0.47517
		1.32	0.481721
		1.33	0.457185
		1.34	0.480647
		1.35	0.550717
		1.36	0.553517
		1.37	0.546683
		1.38	0.55535
		1.39	0.560968
		1.4	0.557918
		1.41	0.494925
		1.42	0.526649
		1.43	0.501006
		1.44	0.493407
		1.45	0.433948
		1.46	0.443491
		1.47	0.452971
		1.48	0.459844
		1.49	0.490561
		1.5	0.487786
		1.51	0.392146
		1.52	0.437354
		1.53	0.425693
		1.54	0.423016
		1.55	0.389328
		1.56	0.403668
		1.57	0.402463
		1.58	0.443606
		1.59	0.442949
		1.6	0.425569
		1.61	0.393777
		1.62	0.453966
		1.63	0.468097
		1.64	0.447463
		1.65	0.497323
		1.66	0.426182
		1.67	0.485988
		1.68	0.518242
		1.69	0.564208
		1.7	0.516981
		1.71	0.491707
		1.72	0.484706
		1.73	0.466419
		1.74	0.505877
		1.75	0.469114
		1.76	0.430965
		1.77	0.402213
		1.78	0.507081
		1.79	0.513842
		1.8	0.540035
		1.81	0.490522
		1.82	0.44403
		1.83	0.482988
		1.84	0.447364
		1.85	0.426958
		1.86	0.403041
		1.87	0.413003
		1.88	0.436387
		1.89	0.427185
		1.9	0.417272
		1.91	0.405013
		1.92	0.423413
		1.93	0.437621
		1.94	0.488275
		1.95	0.452892
		1.96	0.521228
		1.97	0.536975
		1.98	0.490901
		1.99	0.497076
		2	0.521459
		2.01	0.511037
		2.02	0.551844
		2.03	0.544104
		2.04	0.583945
		2.05	0.537124
		2.06	0.530106
		2.07	0.580176
		2.08	0.542309
		2.09	0.516775
		2.1	0.578848
		2.11	0.576273
		2.12	0.566987
		2.13	0.519671
		2.14	0.576555
		2.15	0.569301
		2.16	0.51368
		2.17	0.556073
		2.18	0.595469
		2.19	0.53791
		2.2	0.609835
		2.21	0.564674
		2.22	0.55194
		2.23	0.554577
		2.24	0.53865
		2.25	0.583336
		2.26	0.552949
		2.27	0.521307
		2.28	0.443746
		2.29	0.476699
		2.3	0.468988
		2.31	0.492379
		2.32	0.511389
		2.33	0.497164
		2.34	0.492949
		2.35	0.431563
		2.36	0.45621
		2.37	0.433241
		2.38	0.404404
		2.39	0.375384
		2.4	0.417963
		2.41	0.451794
		2.42	0.416312
		2.43	0.407581
		2.44	0.376812
		2.45	0.433193
		2.46	0.403437
		2.47	0.418245
		2.48	0.422342
		2.49	0.428344
		2.5	0.443847
		2.51	0.404547
		2.52	0.380289
		2.53	0.379251
		2.54	0.395133
		2.55	0.395144
		2.56	0.400304
		2.57	0.41751
		2.58	0.358448
		2.59	0.352877
		2.6	0.388018
		2.61	0.385342
		2.62	0.369372
		2.63	0.395978
		2.64	0.385566
		2.65	0.374309
		2.66	0.42707
		2.67	0.389225
		2.68	0.382299
		2.69	0.425858
		2.7	0.447993
		2.71	0.380705
		2.72	0.384333
		2.73	0.391582
		2.74	0.353511
		2.75	0.315554
		2.76	0.359621
		2.77	0.370035
		2.78	0.358226
		2.79	0.392636
		2.8	0.430854
		2.81	0.396682
		2.82	0.43612
		2.83	0.413706
		2.84	0.408271
		2.85	0.399839
		2.86	0.446685
		2.87	0.477327
		2.88	0.469776
		2.89	0.460189
		2.9	0.510677
		2.91	0.451711
		2.92	0.46634
		2.93	0.435471
		2.94	0.432205
		2.95	0.439459
		2.96	0.43958
		2.97	0.415469
		2.98	0.44087
		2.99	0.440461
		3	0.453532
		3.01	0.482791
		3.02	0.428347
		3.03	0.441746
		3.04	0.446733
		3.05	0.497802
		3.06	0.443414
		3.07	0.491699
		3.08	0.456497
		3.09	0.543448
		3.1	0.475282
		3.11	0.552545
		3.12	0.543386
		3.13	0.508512
		3.14	0.514523
		3.15	0.494226
		3.16	0.485154
		3.17	0.48498
		3.18	0.537911
		3.19	0.482507
		3.2	0.500248
		3.21	0.524255
		3.22	0.548401
		3.23	0.55483
		3.24	0.557657
		3.25	0.624558
		3.26	0.541608
		3.27	0.591613
		3.28	0.573706
		3.29	0.441996
		3.3	0.453725
		3.31	0.469263
		3.32	0.440702
		3.33	0.447085
		3.34	0.561913
		3.35	0.51261
		3.36	0.538948
		3.37	0.516002
		3.38	0.575297
		3.39	0.562571
		3.4	0.609049
		3.41	0.61247
		3.42	0.61598
		3.43	0.550511
		3.44	0.538213
		3.45	0.529449
		3.46	0.516354
		3.47	0.544297
		3.48	0.496631
		3.49	0.529231
		3.5	0.507303
		3.51	0.489143
		3.52	0.487661
		3.53	0.552582
		3.54	0.527155
		3.55	0.498148
		3.56	0.441081
		3.57	0.407526
		3.58	0.429139
		3.59	0.438996
		3.6	0.481921
		3.61	0.450791
		3.62	0.490891
		3.63	0.456743
		3.64	0.507893
		3.65	0.551165
		3.66	0.433929
		3.67	0.466436
		3.68	0.39734
		3.69	0.442004
		3.7	0.465446
		3.71	0.42152
		3.72	0.457328
		3.73	0.453659
		3.74	0.390212
		3.75	0.427715
		3.76	0.545571
		3.77	0.513168
		3.78	0.452831
		3.79	0.509211
		3.8	0.436155
		3.81	0.450584
		3.82	0.507193
		3.83	0.401337
		3.84	0.454022
		3.85	0.544191
		3.86	0.501317
		3.87	0.547372
		3.88	0.596412
		3.89	0.573294
		3.9	0.547777
		3.91	0.556872
		3.92	0.531286
		3.93	0.450993
		3.94	0.428815
		3.95	0.480686
		3.96	0.482201
		3.97	0.428434
		3.98	0.456363
		3.99	0.406514
		4	0.38278
		4.01	0.395354
		4.02	0.375826
		4.03	0.42415
		4.04	0.45224
		4.05	0.432783
		4.06	0.457698
		4.07	0.426836
		4.08	0.458221
		4.09	0.494669
		4.1	0.451452
		4.11	0.42733
		4.12	0.447391
		4.13	0.486512
		4.14	0.417352
		4.15	0.453323
		4.16	0.476869
		4.17	0.469358
		4.18	0.485188
		4.19	0.474597
		4.2	0.464278
		4.21	0.490354
		4.22	0.481532
		4.23	0.451398
		4.24	0.447669
		4.25	0.385638
		4.26	0.434035
		4.27	0.353509
		4.28	0.367559
		4.29	0.471532
		4.3	0.446892
		4.31	0.46546
		4.32	0.465139
		4.33	0.482291
		4.34	0.524738
		4.35	0.470063
		4.36	0.430089
		4.37	0.460315
		4.38	0.393074
		4.39	0.464681
		4.4	0.426929
		4.41	0.447319
		4.42	0.449151
		4.43	0.474899
		4.44	0.378393
		4.45	0.358747
		4.46	0.391867
		4.47	0.375693
		4.48	0.330115
		4.49	0.360791
		4.5	0.407619
		4.51	0.384871
		4.52	0.416821
		4.53	0.486267
		4.54	0.400683
		4.55	0.472577
		4.56	0.530286
		4.57	0.52243
		4.58	0.55556
		4.59	0.560519
		4.6	0.570696
		4.61	0.473726
		4.62	0.53051
		4.63	0.478617
		4.64	0.471739
		4.65	0.468152
		4.66	0.498913
		4.67	0.50924
		4.68	0.508015
		4.69	0.447825
		4.7	0.431051
		4.71	0.383858
		4.72	0.471811
		4.73	0.506949
		4.74	0.519334
		4.75	0.46774
		4.76	0.434572
		4.77	0.443057
		4.78	0.448378
		4.79	0.415169
		4.8	0.493811
		4.81	0.496751
		4.82	0.404046
		4.83	0.469732
		4.84	0.487762
		4.85	0.530083
		4.86	0.53078
		4.87	0.62015
		4.88	0.539523
		4.89	0.558204
		4.9	0.541121
		4.91	0.500479
		4.92	0.437363
		4.93	0.513
		4.94	0.493111
		4.95	0.46804
		4.96	0.473
		4.97	0.556244
		4.98	0.588124
		4.99	0.560625
		5	0.533617
		5.01	0.510838
		5.02	0.565629
		5.03	0.476658
		5.04	0.501789
		5.05	0.48541
		5.06	0.569516
		5.07	0.486299
		5.08	0.40062
		5.09	0.467395
		5.1	0.483324
		5.11	0.518599
		5.12	0.460047
		5.13	0.506471
		5.14	0.482878
		5.15	0.470417
		5.16	0.515606
		5.17	0.46948
		5.18	0.571153
		5.19	0.527146
		5.2	0.51534
		5.21	0.535422
		5.22	0.510661
		5.23	0.558648
		5.24	0.564114
		5.25	0.51161
		5.26	0.579952
		5.27	0.590254
		5.28	0.565371
		5.29	0.51964
		5.3	0.518479
		5.31	0.547428
		5.32	0.512305
		5.33	0.536632
		5.34	0.523252
		5.35	0.558849
		5.36	0.54646
		5.37	0.506266
		5.38	0.466119
		5.39	0.484715
		5.4	0.450691
		5.41	0.468162
		5.42	0.460044
		5.43	0.467237
		5.44	0.470101
		5.45	0.455988
		5.46	0.452722
		5.47	0.481823
		5.48	0.489491
		5.49	0.446894
		5.5	0.488851
		5.51	0.49737
		5.52	0.479004
		5.53	0.46888
		5.54	0.484745
		5.55	0.438863
		5.56	0.474952
		5.57	0.468291
		5.58	0.460956
		5.59	0.46179
		5.6	0.440732
		5.61	0.399558
		5.62	0.442373
		5.63	0.456824
		5.64	0.448733
		5.65	0.487561
		5.66	0.45453
		5.67	0.495759
		5.68	0.482515
		5.69	0.461216
		5.7	0.42749
		5.71	0.403372
		5.72	0.425146
		5.73	0.442332
		5.74	0.482736
		5.75	0.430335
		5.76	0.481286
		5.77	0.49361
		5.78	0.483201
		5.79	0.452794
		5.8	0.435243
		5.81	0.438014
		5.82	0.458672
		5.83	0.474184
		5.84	0.420875
		5.85	0.422154
		5.86	0.456765
		5.87	0.503826
		5.88	0.437662
		5.89	0.421346
		5.9	0.448687
		5.91	0.392997
		5.92	0.427761
		5.93	0.467986
		5.94	0.514677
		5.95	0.403705
		5.96	0.490329
		5.97	0.455793
		5.98	0.488492
		5.99	0.446515
		6	0.405106
		6.01	0.402129
		6.02	0.418742
		6.03	0.427226
		6.04	0.42538
		6.05	0.453329
		6.06	0.414048
		6.07	0.428387
		6.08	0.46728
		6.09	0.464641
		6.1	0.473736
		6.11	0.432768
		6.12	0.437965
		6.13	0.455084
		6.14	0.463249
		6.15	0.437845
		6.16	0.435324
		6.17	0.452492
		6.18	0.458694
		6.19	0.470146
		6.2	0.453638
		6.21	0.459911
		6.22	0.488315
		6.23	0.491089
		6.24	0.474753
		6.25	0.482261
		6.26	0.494079
		6.27	0.440041
		6.28	0.4948
		6.29	0.495435
		6.3	0.447826
		6.31	0.452574
		6.32	0.428574
		6.33	0.402522
		6.34	0.434402
		6.35	0.469094
		6.36	0.465925
		6.37	0.484019
		6.38	0.434656
		6.39	0.440084
		6.4	0.44045
		6.41	0.454123
		6.42	0.435893
		6.43	0.439002
		6.44	0.4358
		6.45	0.416574
		6.46	0.468214
		6.47	0.5093
		6.48	0.472493
		6.49	0.519544
		6.5	0.525905
		6.51	0.537589
		6.52	0.531749
		6.53	0.528898
		6.54	0.528306
		6.55	0.471765
		6.56	0.467726
		6.57	0.465547
		6.58	0.502802
		6.59	0.49412
		6.6	0.483402
		6.61	0.485256
		6.62	0.457612
		6.63	0.504735
		6.64	0.422311
		6.65	0.412666
		6.66	0.489793
		6.67	0.467764
		6.68	0.516426
		6.69	0.471823
		6.7	0.475841
		6.71	0.517261
		6.72	0.573021
		6.73	0.589103
		6.74	0.582545
		6.75	0.536602
		6.76	0.51864
		6.77	0.579602
		6.78	0.635624
		6.79	0.554487
		6.8	0.538128
		6.81	0.582034
		6.82	0.580404
		6.83	0.604293
		6.84	0.568939
		6.85	0.563807
		6.86	0.573152
		6.87	0.594438
		6.88	0.617519
		6.89	0.613154
		6.9	0.65163
		6.91	0.626471
		6.92	0.562955
		6.93	0.523267
		6.94	0.583898
		6.95	0.575118
		6.96	0.573263
		6.97	0.591958
		6.98	0.619011
		6.99	0.612536
		7	0.618371
		7.01	0.570584
		7.02	0.533053
		7.03	0.479793
		7.04	0.491774
		7.05	0.4778
		7.06	0.389349
		7.07	0.465698
		7.08	0.429308
		7.09	0.455347
		7.1	0.441224
		7.11	0.489765
		7.12	0.423712
		7.13	0.388652
		7.14	0.337564
		7.15	0.364704
		7.16	0.391341
		7.17	0.409821
		7.18	0.465935
		7.19	0.495153
		7.2	0.469819
		7.21	0.472638
		7.22	0.468826
		7.23	0.500489
		7.24	0.529756
		7.25	0.556368
		7.26	0.533185
		7.27	0.489028
		7.28	0.510981
		7.29	0.492456
		7.3	0.472936
		7.31	0.513259
		7.32	0.467064
		7.33	0.492637
		7.34	0.451963
		7.35	0.436654
		7.36	0.388046
		7.37	0.36676
		7.38	0.371571
		7.39	0.407042
		7.4	0.332697
		7.41	0.32102
		7.42	0.352701
		7.43	0.345269
		7.44	0.389106
		7.45	0.378452
		7.46	0.342267
		7.47	0.375716
		7.48	0.343225
		7.49	0.430021
		7.5	0.368132
		7.51	0.332312
		7.52	0.33387
		7.53	0.370879
		7.54	0.350796
		7.55	0.375362
		7.56	0.394332
		7.57	0.348916
		7.58	0.372656
		7.59	0.38908
		7.6	0.379453
		7.61	0.382843
		7.62	0.386667
		7.63	0.392237
		7.64	0.389393
		7.65	0.420509
		7.66	0.438575
		7.67	0.439175
		7.68	0.411574
		7.69	0.447284
		7.7	0.470278
		7.71	0.448673
		7.72	0.455539
		7.73	0.415359
		7.74	0.418761
		7.75	0.432385
		7.76	0.394674
		7.77	0.408494
		7.78	0.392492
		7.79	0.389152
		7.8	0.418875
		7.81	0.424795
		7.82	0.430004
		7.83	0.444495
		7.84	0.442497
		7.85	0.4729
		7.86	0.471948
		7.87	0.43558
		7.88	0.366475
		7.89	0.386151
		7.9	0.382024
		7.91	0.40086
		7.92	0.385101
		7.93	0.374448
		7.94	0.347909
		7.95	0.34234
		7.96	0.351177
		7.97	0.348636
		7.98	0.361133
		7.99	0.327909
		8	0.338637
		8.01	0.355749
		8.02	0.342393
		8.03	0.390307
		8.04	0.364024
		8.05	0.357707
		8.06	0.36852
		8.07	0.402202
		8.08	0.401699
		8.09	0.414031
		8.1	0.397805
		8.11	0.386603
		8.12	0.446492
		8.13	0.461404
		8.14	0.43538
		8.15	0.419273
		8.16	0.41061
		8.17	0.41523
		8.18	0.458716
		8.19	0.444478
		8.2	0.440301
		8.21	0.364107
		8.22	0.361558
		8.23	0.399083
		8.24	0.443676
		8.25	0.41284
		8.26	0.444194
		8.27	0.418417
		8.28	0.423596
		8.29	0.399003
		8.3	0.501402
		8.31	0.493031
		8.32	0.42524
		8.33	0.422293
		8.34	0.389327
		8.35	0.391779
		8.36	0.390909
		8.37	0.374657
		8.38	0.383964
		8.39	0.375935
		8.4	0.38087
		8.41	0.376515
		8.42	0.372528
		8.43	0.363176
		8.44	0.321573
		8.45	0.303388
		8.46	0.414955
		8.47	0.422602
		8.48	0.404329
		8.49	0.407504
		8.5	0.422633
		8.51	0.454641
		8.52	0.415257
		8.53	0.475587
		8.54	0.469318
		8.55	0.519488
		8.56	0.506503
		8.57	0.492397
		8.58	0.442764
		8.59	0.417385
		8.6	0.437498
		8.61	0.458484
		8.62	0.486929
		8.63	0.524502
		8.64	0.505129
		8.65	0.511047
		8.66	0.524576
		8.67	0.477169
		8.68	0.526335
		8.69	0.501444
		8.7	0.544341
		8.71	0.546622
		8.72	0.503887
		8.73	0.494005
		8.74	0.45699
		8.75	0.429226
		8.76	0.424964
		8.77	0.415812
		8.78	0.422723
		8.79	0.429387
		8.8	0.432699
		8.81	0.391417
		8.82	0.377884
		8.83	0.390684
		8.84	0.410732
		8.85	0.436922
		8.86	0.393786
		8.87	0.369057
		8.88	0.377648
		8.89	0.395953
		8.9	0.403497
		8.91	0.415925
		8.92	0.424493
		8.93	0.400048
		8.94	0.419367
		8.95	0.415068
		8.96	0.433828
		8.97	0.415354
		8.98	0.428094
		8.99	0.404387
		9	0.424385
		9.01	0.417902
		9.02	0.407231
		9.03	0.425173
		9.04	0.466406
		9.05	0.496333
		9.06	0.492309
		9.07	0.517492
		9.08	0.472948
		9.09	0.439848
		9.1	0.451212
		9.11	0.456916
		9.12	0.486066
		9.13	0.479609
		9.14	0.430284
		9.15	0.46051
		9.16	0.453228
		9.17	0.432086
		9.18	0.456297
		9.19	0.425132
		9.2	0.454815
		9.21	0.420099
		9.22	0.412275
		9.23	0.443827
		9.24	0.446162
		9.25	0.461953
		9.26	0.445185
		9.27	0.424282
		9.28	0.469035
		9.29	0.399559
		9.3	0.425657
		9.31	0.46046
		9.32	0.451124
		9.33	0.48238
		9.34	0.515934
		9.35	0.549069
		9.36	0.536818
		9.37	0.545044
		9.38	0.577597
		9.39	0.534988
		9.4	0.588607
		9.41	0.529988
		9.42	0.582078
		9.43	0.56715
		9.44	0.54164
		9.45	0.541289
		9.46	0.535115
		9.47	0.502335
		9.48	0.495902
		9.49	0.524627
		9.5	0.498366
		9.51	0.495627
		9.52	0.462711
		9.53	0.539169
		9.54	0.478202
		9.55	0.473353
		9.56	0.510041
		9.57	0.478581
		9.58	0.450945
		9.59	0.506619
		9.6	0.554216
		9.61	0.482203
		9.62	0.546572
		9.63	0.524701
		9.64	0.599308
		9.65	0.563576
		9.66	0.571619
		9.67	0.563157
		9.68	0.549438
		9.69	0.603621
		9.7	0.635149
		9.71	0.635511
		9.72	0.630793
		9.73	0.610965
		9.74	0.586112
		9.75	0.546773
		9.76	0.491446
		9.77	0.500465
		9.78	0.539526
		9.79	0.488822
		9.8	0.493078
		9.81	0.527643
		9.82	0.487229
		9.83	0.549978
		9.84	0.549419
		9.85	0.559516
		9.86	0.501823
		9.87	0.49942
		9.88	0.490892
		9.89	0.530656
		9.9	0.50925
		9.91	0.535839
		9.92	0.50462
		9.93	0.55778
		9.94	0.536881
		9.95	0.503994
		9.96	0.468571
		9.97	0.53325
		9.98	0.550719
		9.99	0.483163
		10	0.531707
		10.01	0.504592
		10.02	0.531018
		10.03	0.544106
		10.04	0.513976
		10.05	0.491541
		10.06	0.500354
		10.07	0.540737
		10.08	0.53101
		10.09	0.528347
		10.1	0.562261
		10.11	0.589243
		10.12	0.559
		10.13	0.548986
		10.14	0.517006
		10.15	0.523602
		10.16	0.530026
		10.17	0.528241
		10.18	0.545281
		10.19	0.461059
		10.2	0.524827
		10.21	0.538791
		10.22	0.561283
		10.23	0.55312
		10.24	0.56311
		10.25	0.575029
		10.26	0.58386
		10.27	0.583669
		10.28	0.52903
		10.29	0.534526
		10.3	0.56854
		10.31	0.538084
		10.32	0.523058
		10.33	0.553488
		10.34	0.592873
		10.35	0.639088
		10.36	0.656417
		10.37	0.674147
		10.38	0.750589
		10.39	0.667473
		10.4	0.672872
		10.41	0.679816
		10.42	0.720255
		10.43	0.628466
		10.44	0.59985
		10.45	0.687685
		10.46	0.630242
		10.47	0.66631
		10.48	0.648676
		10.49	0.694521
		10.5	0.663063
		10.51	0.792423
		10.52	0.769065
		10.53	0.788746
		10.54	0.688582
		10.55	0.601245
		10.56	0.58113
		10.57	0.566184
		10.58	0.627027
		10.59	0.630652
		10.6	0.578386
		10.61	0.661437
		10.62	0.670322
		10.63	0.661377
		10.64	0.69341
		10.65	0.623204
		10.66	0.632636
		10.67	0.583432
		10.68	0.587063
		10.69	0.553077
		10.7	0.53727
		10.71	0.594716
		10.72	0.628416
		10.73	0.707154
		10.74	0.664879
		10.75	0.64813
		10.76	0.641049
		10.77	0.693274
		10.78	0.633618
		10.79	0.641956
		10.8	0.690469
		10.81	0.69898
		10.82	0.818219
		10.83	0.772903
		10.84	0.783418
		10.85	0.703083
		10.86	0.790932
		10.87	1.00993
		10.88	0.904402
		10.89	0.898208
		10.9	0.905112
		10.91	0.816271
		10.92	0.926405
		10.93	0.978007
		10.94	0.870321
		10.95	0.820538
		10.96	0.927028
		10.97	0.918667
		10.98	0.830409
		10.99	0.813368
		11	0.941132
		11.01	1.01575
		11.02	1.00469
		11.03	0.90851
		11.04	0.985034
		11.05	0.948377
		11.06	0.949944
		11.07	0.996189
		11.08	0.966312
		11.09	0.994584
		11.1	0.954856
		11.11	0.94752
		11.12	0.869957
		11.13	0.854353
		11.14	0.840305
		11.15	0.766138
		11.16	0.813525
		11.17	0.796514
		11.18	0.811679
		11.19	0.841027
		11.2	0.947871
		11.21	0.893817
		11.22	0.984386
		11.23	0.90307
		11.24	1.01518
		11.25	1.00182
		11.26	0.993905
		11.27	0.957626
		11.28	0.975036
		11.29	0.906537
		11.3	1.05306
		11.31	1.0749
		11.32	1.01016
		11.33	0.958785
		11.34	0.911761
		11.35	0.922658
		11.36	0.91155
		11.37	0.885887
		11.38	0.894552
		11.39	0.968975
		11.4	0.941243
		11.41	1.0065
		11.42	0.955566
		11.43	1.01895
		11.44	1.05941
		11.45	1.03983
		11.46	0.97803
		11.47	0.964467
		11.48	0.987506
		11.49	0.892389
		11.5	0.855983
		11.51	0.908498
		11.52	0.852708
		11.53	0.874731
		11.54	0.88596
		11.55	0.855788
		11.56	0.901525
		11.57	0.896556
		11.58	0.939505
		11.59	0.939371
		11.6	0.880109
		11.61	0.941157
		11.62	0.943412
		11.63	1.01316
		11.64	0.980333
		11.65	1.0055
		11.66	0.975584
		11.67	1.03292
		11.68	0.796098
		11.69	0.863012
		11.7	0.834629
		11.71	0.672664
		11.72	0.74906
		11.73	0.883272
		11.74	0.785554
		11.75	0.689654
		11.76	0.675894
		11.77	0.718312
		11.78	0.743129
		11.79	0.74368
		11.8	0.743239
		11.81	0.737166
		11.82	0.731926
		11.83	0.636618
		11.84	0.579121
		11.85	0.567225
		11.86	0.630543
		11.87	0.686315
		11.88	0.609654
		11.89	0.679272
		11.9	0.675221
		11.91	0.680363
		11.92	0.712114
		11.93	0.74761
		11.94	0.713773
		11.95	0.740557
		11.96	0.708551
		11.97	0.749001
		11.98	0.868885
		11.99	0.736276
		12	0.626423
		12.01	0.694701
		12.02	0.589772
		12.03	0.613998
		12.04	0.599228
		12.05	0.631167
		12.06	0.592611
		12.07	0.601241
		12.08	0.609051
		12.09	0.632938
		12.1	0.599536
		12.11	0.658589
		12.12	0.634629
		12.13	0.636902
		12.14	0.629483
		12.15	0.643998
		12.16	0.637858
		12.17	0.661709
		12.18	0.632963
		12.19	0.689852
		12.2	0.673794
		12.21	0.671101
		12.22	0.641057
		12.23	0.603078
		12.24	0.583655
		12.25	0.576487
		12.26	0.556847
		12.27	0.616437
		12.28	0.677688
		12.29	0.717938
		12.3	0.723261
		12.31	0.750287
		12.32	0.73903
		12.33	0.629071
		12.34	0.638005
		12.35	0.61624
		12.36	0.631541
		12.37	0.60645
		12.38	0.632285
		12.39	0.669884
		12.4	0.694885
		12.41	0.628801
		12.42	0.684928
		12.43	0.733764
		12.44	0.722678
		12.45	0.7102
		12.46	0.682414
		12.47	0.654253
		12.48	0.772587
		12.49	0.691365
		12.5	0.724063
		12.51	0.753851
		12.52	0.734449
		12.53	0.691016
		12.54	0.676627
		12.55	0.596065
		12.56	0.551383
		12.57	0.59144
		12.58	0.569048
		12.59	0.520621
		12.6	0.614578
		12.61	0.619401
		12.62	0.633833
		12.63	0.68592
		12.64	0.650471
		12.65	0.710827
		12.66	0.624782
		12.67	0.677573
		12.68	0.651965
		12.69	0.715305
		12.7	0.707633
		12.71	0.689032
		12.72	0.676939
		12.73	0.732633
		12.74	0.713503
		12.75	0.754856
		12.76	0.842798
		12.77	0.893118
		12.78	0.958226
		12.79	0.898632
		12.8	0.912443
		12.81	0.9258
		12.82	0.885956
		12.83	0.921393
		12.84	0.861762
		12.85	0.933467
		12.86	0.941224
		12.87	0.904169
		12.88	0.942685
		12.89	0.972817
		12.9	0.923933
		12.91	1.01838
		12.92	1.03561
		12.93	1.00802
		12.94	0.979746
		12.95	1.00902
		12.96	1.0356
		12.97	1.11593
		12.98	1.05988
		12.99	0.927872
		13	0.933973
		13.01	1.05473
		13.02	0.976632
		13.03	0.997786
		13.04	1.00006
		13.05	1.01455
		13.06	0.954981
		13.07	1.01799
		13.08	1.04759
		13.09	1.04703
		13.1	0.980331
		13.11	0.977122
		13.12	0.988012
		13.13	0.999834
		13.14	0.979682
		13.15	0.882258
		13.16	0.928489
		13.17	0.87641
		13.18	0.880174
		13.19	0.893605
		13.2	0.888188
		13.21	0.902192
		13.22	0.961911
		13.23	0.993565
		13.24	1.0531
		13.25	0.93726
		13.26	0.866304
		13.27	0.913166
		13.28	0.813997
		13.29	0.765084
		13.3	0.770576
		13.31	0.82336
		13.32	0.813189
		13.33	0.790937
		13.34	0.737748
		13.35	0.743807
		13.36	0.740425
		13.37	0.743748
		13.38	0.8152
		13.39	0.79981
		13.4	0.807149
		13.41	0.746591
		13.42	0.730317
		13.43	0.713286
		13.44	0.789143
		13.45	0.743181
		13.46	0.781913
		13.47	0.74045
		13.48	0.780286
		13.49	0.746899
		13.5	0.734708
		13.51	0.793253
		13.52	0.732451
		13.53	0.755807
		13.54	0.72862
		13.55	0.706834
		13.56	0.69479
		13.57	0.701539
		13.58	0.666157
		13.59	0.726572
		13.6	0.707907
		13.61	0.729477
		13.62	0.716781
		13.63	0.769859
		13.64	0.755254
		13.65	0.767702
		13.66	0.780512
		13.67	0.781445
		13.68	0.800092
		13.69	0.832632
		13.7	0.786481
		13.71	0.779837
		13.72	0.751418
		13.73	0.714206
		13.74	0.805853
		13.75	0.757033
		13.76	0.74873
		13.77	0.808108
		13.78	0.801609
		13.79	0.828912
		13.8	0.802135
		13.81	0.766065
		13.82	0.797472
		13.83	0.849098
		13.84	0.806965
		13.85	0.801262
		13.86	0.792268
		13.87	0.811117
		13.88	0.804831
		13.89	0.815273
		13.9	0.816301
		13.91	0.807906
		13.92	0.843059
		13.93	0.772243
		13.94	0.878908
		13.95	0.875988
		13.96	0.773899
		13.97	0.791951
		13.98	0.797127
		13.99	0.702279
		14	0.802291
		14.01	0.776292
		14.02	0.736745
		14.03	0.727366
		14.04	0.782933
		14.05	0.850627
		14.06	0.847966
		14.07	0.818385
		14.08	0.736943
		14.09	0.794356
		14.1	0.810936
		14.11	0.871752
		14.12	0.907584
		14.13	0.853767
		14.14	0.828275
		14.15	0.875767
		14.16	0.710753
		14.17	0.765171
		14.18	0.759223
		14.19	0.696329
		14.2	0.721224
		14.21	0.660202
		14.22	0.603819
		14.23	0.613376
		14.24	0.662267
		14.25	0.712278
		14.26	0.73352
		14.27	0.708752
		14.28	0.631344
		14.29	0.691052
		14.3	0.703892
		14.31	0.80409
		14.32	0.746182
		14.33	0.75887
		14.34	0.748909
		14.35	0.821664
		14.36	0.810285
		14.37	0.773776
		14.38	0.826579
		14.39	0.771296
		14.4	0.719247
		14.41	0.807415
		14.42	0.743949
		14.43	0.735474
		14.44	0.818488
		14.45	0.826574
		14.46	0.881484
		14.47	0.881773
		14.48	0.83441
		14.49	0.862834
		14.5	0.77847
		14.51	0.808315
		14.52	0.86405
		14.53	0.831787
		14.54	0.762255
		14.55	0.858143
		14.56	0.841007
		14.57	0.814398
		14.58	0.769778
		14.59	0.798253
		14.6	0.803954
		14.61	0.830703
		14.62	0.83549
		14.63	0.821861
		14.64	0.881577
		14.65	0.947334
		14.66	0.890547
		14.67	0.855136
		14.68	0.866326
		14.69	0.923038
		14.7	0.857725
		14.71	0.844588
		14.72	0.867698
		14.73	0.797542
		14.74	0.898091
		14.75	0.905111
		14.76	0.859335
		14.77	0.844602
		14.78	0.88658
		14.79	0.909312
		14.8	0.826347
		14.81	0.892122
		14.82	0.921673
		14.83	0.880723
		14.84	0.86928
		14.85	0.883047
		14.86	0.839859
		14.87	0.824818
		14.88	0.877649
		14.89	0.800128
		14.9	0.859306
		14.91	0.892518
		14.92	0.910895
		14.93	0.833296
		14.94	0.80222
		14.95	0.818355
		14.96	0.749956
		14.97	0.807094
		14.98	0.802804
		14.99	0.75741
		15	0.786265
		15.01	0.786021
		15.02	0.830018
		15.03	0.85276
		15.04	0.865559
		15.05	0.85355
		15.06	0.880877
		15.07	0.889828
		15.08	0.850661
		15.09	0.8172
		15.1	0.806274
		15.11	0.830907
		15.12	0.844765
		15.13	0.787755
		15.14	0.863493
		15.15	0.815762
		15.16	0.842264
		15.17	0.800868
		15.18	0.882809
		15.19	0.843652
		15.2	0.834344
		15.21	0.877715
		15.22	0.902336
		15.23	0.969366
		15.24	0.890053
		15.25	0.921529
		15.26	0.870348
		15.27	0.792549
		15.28	0.821678
		15.29	0.807411
		15.3	0.789458
		15.31	0.823905
		15.32	0.867046
		15.33	0.847534
		15.34	0.805529
		15.35	0.865485
		15.36	0.94376
		15.37	0.957693
		15.38	0.917571
		15.39	0.971956
		15.4	0.935654
		15.41	0.866531
		15.42	0.849419
		15.43	0.846869
		15.44	0.839286
		15.45	0.83888
		15.46	0.877118
		15.47	0.928693
		15.48	0.88288
		15.49	0.909353
		15.5	0.893589
		15.51	0.850069
		15.52	0.806612
		15.53	0.836596
		15.54	0.887308
		15.55	0.841253
		15.56	0.825888
		15.57	0.80187
		15.58	0.9126
		15.59	0.983921
		15.6	0.995792
		15.61	1.0376
		15.62	0.976349
		15.63	0.976608
		15.64	0.978765
		15.65	0.937481
		15.66	0.953796
		15.67	0.931469
		15.68	0.927125
		15.69	0.98942
		15.7	1.01094
		15.71	0.963966
		15.72	0.903985
		15.73	0.99296
		15.74	1.00608
		15.75	0.959508
		15.76	0.910939
		15.77	0.990357
		15.78	0.842463
		15.79	0.861639
		15.8	0.893363
		15.81	0.948977
		15.82	0.830575
		15.83	0.862834
		15.84	0.904768
		15.85	0.919196
		15.86	0.860881
		15.87	0.936083
		15.88	0.932155
		15.89	0.885657
		15.9	0.872306
		15.91	0.872157
		15.92	0.828254
		15.93	0.840207
		15.94	0.856011
		15.95	0.929899
		15.96	1.04057
		15.97	0.917265
		15.98	0.888891
		15.99	0.902235
		16	0.950985
		16.01	0.97435
		16.02	0.991908
		16.03	0.92655
		16.04	1.00138
		16.05	1.02573
		16.06	1.01979
		16.07	0.959084
		16.08	0.930021
		16.09	0.874346
		16.1	0.797764
		16.11	0.82182
		16.12	0.728136
		16.13	0.776748
		16.14	0.849719
		16.15	0.893808
		16.16	0.927922
		16.17	0.902972
		16.18	0.92893
		16.19	0.994042
		16.2	0.905447
		16.21	0.942627
		16.22	0.976739
		16.23	0.89271
		16.24	1.0269
		16.25	1.00994
		16.26	0.912797
		16.27	0.948785
		16.28	0.87957
		16.29	0.949295
		16.3	0.955799
		16.31	0.903998
		16.32	1.02842
		16.33	1.07165
		16.34	0.921542
		16.35	1.02358
		16.36	0.938064
		16.37	0.939704
		16.38	0.869223
		16.39	0.888217
		16.4	0.972372
		16.41	0.918867
		16.42	0.887028
		16.43	0.865256
		16.44	0.842638
		16.45	0.747887
		16.46	0.65526
		16.47	0.687299
		16.48	0.691248
		16.49	0.673639
		16.5	0.681113
		16.51	0.647366
		16.52	0.639578
		16.53	0.634182
		16.54	0.628819
		16.55	0.528506
		16.56	0.55287
		16.57	0.557681
		16.58	0.562134
		16.59	0.583082
		16.6	0.603082
		16.61	0.635627
		16.62	0.691032
		16.63	0.705988
		16.64	0.721408
		16.65	0.738921
		16.66	0.737621
		16.67	0.728926
		16.68	0.728703
		16.69	0.802881
		16.7	0.818167
		16.71	0.841935
		16.72	0.771466
		16.73	0.761682
		16.74	0.883474
		16.75	0.961931
		16.76	0.988126
		16.77	0.99494
		16.78	0.980128
		16.79	0.929163
		16.8	0.896793
		16.81	0.895379
		16.82	0.892975
		16.83	0.860799
		16.84	0.957467
		16.85	0.979558
		16.86	0.961316
		16.87	0.978819
		16.88	1.0313
		16.89	0.950307
		16.9	1.02365
		16.91	0.983928
		16.92	0.859921
		16.93	0.826983
		16.94	0.86159
		16.95	0.878936
		16.96	0.859667
		16.97	0.988944
		16.98	1.00492
		16.99	0.955837
		17	0.997734
		17.01	0.966209
		17.02	0.848857
		17.03	0.933886
		17.04	0.922911
		17.05	0.990578
		17.06	1.04788
		17.07	1.05202
		17.08	1.05718
		17.09	1.01604
		17.1	1.00077
		17.11	0.959427
		17.12	0.895856
		17.13	0.76642
		17.14	0.72239
		17.15	0.697526
		17.16	0.741396
		17.17	0.657499
		17.18	0.72278
		17.19	0.698423
		17.2	0.72584
		17.21	0.769391
		17.22	0.727498
		17.23	0.799642
		17.24	0.80811
		17.25	0.778227
		17.26	0.766226
		17.27	0.795417
		17.28	0.740812
		17.29	0.689836
		17.3	0.729343
		17.31	0.756481
		17.32	0.759695
		17.33	0.824117
		17.34	0.771952
		17.35	0.789279
		17.36	0.833853
		17.37	0.833295
		17.38	0.843029
		17.39	0.840961
		17.4	0.853935
		17.41	0.858271
		17.42	0.790406
		17.43	0.855113
		17.44	0.882888
		17.45	0.902652
		17.46	0.878075
		17.47	0.852703
		17.48	0.873172
		17.49	0.842118
		17.5	0.904602
		17.51	0.904842
		17.52	0.955221
		17.53	0.995567
		17.54	1.04695
		17.55	1.01905
		17.56	0.971186
		17.57	0.954078
		17.58	0.940662
		17.59	0.89266
		17.6	0.860611
		17.61	0.958102
		17.62	0.971161
		17.63	0.938468
		17.64	0.873053
		17.65	0.862105
		17.66	0.983847
		17.67	0.910527
		17.68	0.879768
		17.69	0.876945
		17.7	0.880598
		17.71	0.882119
		17.72	0.896887
		17.73	0.933658
		17.74	0.884676
		17.75	0.90101
		17.76	0.944977
		17.77	0.92501
		17.78	0.869388
		17.79	0.975603
		17.8	0.990258
		17.81	0.970161
		17.82	0.900985
		17.83	0.929686
		17.84	1.04304
		17.85	1.01295
		17.86	0.976161
		17.87	1.00984
		17.88	1.0368
		17.89	1.06252
		17.9	1.09732
		17.91	1.0776
		17.92	1.01329
		17.93	1.04742
		17.94	0.976725
		17.95	0.977317
		17.96	0.875408
		17.97	0.97414
		17.98	1.02457
		17.99	0.970919
		18	0.93502
		18.01	0.903911
		18.02	0.984966
		18.03	1.04577
		18.04	1.00481
		18.05	1.04082
		18.06	1.13719
		18.07	1.09857
		18.08	1.08414
		18.09	1.14654
		18.1	1.14481
		18.11	1.10694
		18.12	0.976192
		18.13	1.08295
		18.14	0.974612
		18.15	1.06088
		18.16	0.998607
		18.17	1.02711
		18.18	1.05612
		18.19	0.983264
		18.2	0.915319
		18.21	0.879861
		18.22	1.04954
		18.23	1.08301
		18.24	1.12815
		18.25	1.12339
		18.26	1.11509
		18.27	1.13145
		18.28	1.20303
		18.29	1.04545
		18.3	1.09821
		18.31	0.963614
		18.32	0.898771
		18.33	0.912639
		18.34	0.945243
		18.35	0.925321
		18.36	0.907239
		18.37	0.916059
		18.38	0.807491
		18.39	0.827219
		18.4	0.890232
		18.41	0.949373
		18.42	0.945477
		18.43	0.964524
		18.44	0.987393
		18.45	0.988264
		18.46	0.973614
		18.47	1.01576
		18.48	0.970703
		18.49	0.970641
		18.5	0.921734
		18.51	1.02635
		18.52	1.02062
		18.53	0.980556
		18.54	1.00217
		18.55	0.952508
		18.56	1.02991
		18.57	0.942407
		18.58	1.01366
		18.59	1.02316
		18.6	1.05885
		18.61	0.985098
		18.62	0.955513
		18.63	0.942214
		18.64	0.910387
		18.65	0.891141
		18.66	0.959592
		18.67	0.909161
		18.68	0.939337
		18.69	0.905877
		18.7	0.900276
		18.71	0.884098
		18.72	0.912847
		18.73	0.882838
		18.74	0.857983
		18.75	0.82176
		18.76	0.863628
		18.77	0.98434
		18.78	0.945026
		18.79	1.00784
		18.8	0.982109
		18.81	0.867169
		18.82	0.952075
		18.83	0.835205
		18.84	0.929736
		18.85	0.969836
		18.86	0.861248
		18.87	0.945399
		18.88	0.956837
		18.89	0.917552
		18.9	0.895611
		18.91	0.917844
		18.92	0.967516
		18.93	1.00988
		18.94	0.986086
		18.95	1.00503
		18.96	0.899386
		18.97	0.86652
		18.98	0.871245
		18.99	0.830095
		19	0.871474
		19.01	0.865527
		19.02	0.874614
		19.03	0.95155
		19.04	0.841697
		19.05	0.926277
		19.06	0.915518
		19.07	0.939094
		19.08	0.990266
		19.09	0.942089
		19.1	1.04496
		19.11	0.973985
		19.12	0.959501
		19.13	1.04162
		19.14	1.05108
		19.15	0.988595
		19.16	0.838976
		19.17	0.891912
		19.18	0.908861
		19.19	0.860214
		19.2	0.870902
		19.21	0.938674
		19.22	0.965412
		19.23	0.852136
		19.24	0.864117
		19.25	0.935556
		19.26	0.923101
		19.27	0.908536
		19.28	0.838779
		19.29	0.905321
		19.3	1.01438
		19.31	0.958944
		19.32	0.950002
		19.33	0.941098
		19.34	0.901278
		19.35	0.820136
		19.36	0.789693
		19.37	0.82535
		19.38	0.89071
		19.39	0.840543
		19.4	0.903382
		19.41	0.881999
		19.42	0.89522
		19.43	0.873469
		19.44	0.79207
		19.45	0.841621
		19.46	0.792337
		19.47	0.777804
		19.48	0.778379
		19.49	0.70984
		19.5	0.766451
		19.51	0.750338
		19.52	0.834004
		19.53	0.82221
		19.54	0.892818
		19.55	0.890172
		19.56	1.01147
		19.57	1.01234
		19.58	0.985936
		19.59	1.00331
		19.6	0.919673
		19.61	0.946909
		19.62	0.970285
		19.63	1.00904
		19.64	0.970989
		19.65	0.875458
		19.66	0.886627
		19.67	1.05995
		19.68	1.07535
		19.69	0.990182
		19.7	1.04257
		19.71	1.06654
		19.72	1.07387
		19.73	1.1279
		19.74	1.20936
		19.75	1.15424
		19.76	1.01382
		19.77	0.957763
		19.78	1.03499
		19.79	1.06332
		19.8	1.04794
		19.81	1.06107
		19.82	0.988488
		19.83	0.893685
		19.84	0.857649
		19.85	0.963111
		19.86	0.954058
		19.87	0.93397
		19.88	0.855972
		19.89	0.880877
		19.9	0.87463
		19.91	0.826469
		19.92	0.929655
		19.93	0.992919
		19.94	0.988805
		19.95	0.980987
		19.96	0.953514
		19.97	0.984062
		19.98	1.00738
[truncated: 18,002 more rows]
