# Supplementary material for: Lanatoside C activates the E3 ligase STUB1 to inhibit FOXP3 transcriptional activity and promote antitumor immunity
Source: EMBO Mol Med. 2025 Feb 20;17(3):563–88. doi: 10.1038/s44321-025-00200-y (PMC11904033; doi:10.1038/s44321-025-00200-y)
Supplement: Supplementary file 8 — EV Figure and Appendix Figure Source Data [file 44321_2025_200_MOESM8_ESM.zip › Fig. EV4/Fig. EV4E-Q102A.xlsx]

## Sheet: Sheet1
		Time (ns)	RMSD
		0	0.059192
		0.01	0.217378
		0.02	0.256557
		0.03	0.292788
		0.04	0.311078
		0.05	0.323638
		0.06	0.32085
		0.07	0.348507
		0.08	0.328364
		0.09	0.353928
		0.1	0.359511
		0.11	0.406193
		0.12	0.346622
		0.13	0.379985
		0.14	0.397619
		0.15	0.382104
		0.16	0.422548
		0.17	0.444472
		0.18	0.411681
		0.19	0.577556
		0.2	0.584253
		0.21	0.539528
		0.22	0.583013
		0.23	0.584127
		0.24	0.597522
		0.25	0.549721
		0.26	0.584625
		0.27	0.558964
		0.28	0.644919
		0.29	0.556518
		0.3	0.586291
		0.31	0.579338
		0.32	0.520678
		0.33	0.484339
		0.34	0.517064
		0.35	0.475736
		0.36	0.460814
		0.37	0.437846
		0.38	0.445888
		0.39	0.438926
		0.4	0.449927
		0.41	0.544474
		0.42	0.546171
		0.43	0.550377
		0.44	0.553868
		0.45	0.514345
		0.46	0.551098
		0.47	0.585281
		0.48	0.561716
		0.49	0.615732
		0.5	0.743436
		0.51	0.675167
		0.52	0.651974
		0.53	0.636418
		0.54	0.59691
		0.55	0.516556
		0.56	0.47798
		0.57	0.504929
		0.58	0.39973
		0.59	0.501449
		0.6	0.488215
		0.61	0.511562
		0.62	0.477593
		0.63	0.543861
		0.64	0.621784
		0.65	0.672721
		0.66	0.632874
		0.67	0.572735
		0.68	0.610542
		0.69	0.607558
		0.7	0.583832
		0.71	0.571913
		0.72	0.558842
		0.73	0.586288
		0.74	0.654746
		0.75	0.639679
		0.76	0.572453
		0.77	0.501254
		0.78	0.547367
		0.79	0.563344
		0.8	0.537961
		0.81	0.63649
		0.82	0.629774
		0.83	0.664339
		0.84	0.665382
		0.85	0.622962
		0.86	0.607344
		0.87	0.561909
		0.88	0.598069
		0.89	0.55711
		0.9	0.627264
		0.91	0.65517
		0.92	0.619779
		0.93	0.561878
		0.94	0.481944
		0.95	0.491155
		0.96	0.550234
		0.97	0.511697
		0.98	0.527464
		0.99	0.416487
		1	0.400006
		1.01	0.45325
		1.02	0.46534
		1.03	0.466491
		1.04	0.445523
		1.05	0.504043
		1.06	0.546372
		1.07	0.67884
		1.08	0.668264
		1.09	0.657975
		1.1	0.573454
		1.11	0.609196
		1.12	0.543132
		1.13	0.51436
		1.14	0.497945
		1.15	0.547214
		1.16	0.540819
		1.17	0.517665
		1.18	0.470662
		1.19	0.528336
		1.2	0.505815
		1.21	0.494396
		1.22	0.520566
		1.23	0.494884
		1.24	0.536347
		1.25	0.491961
		1.26	0.480732
		1.27	0.452473
		1.28	0.459752
		1.29	0.467942
		1.3	0.498168
		1.31	0.570563
		1.32	0.532889
		1.33	0.556651
		1.34	0.543451
		1.35	0.561356
		1.36	0.500993
		1.37	0.503223
		1.38	0.499878
		1.39	0.600485
		1.4	0.533807
		1.41	0.562419
		1.42	0.576179
		1.43	0.591202
		1.44	0.560399
		1.45	0.559838
		1.46	0.589793
		1.47	0.564351
		1.48	0.546631
		1.49	0.592064
		1.5	0.54452
		1.51	0.609857
		1.52	0.590311
		1.53	0.577421
		1.54	0.512738
		1.55	0.593869
		1.56	0.601962
		1.57	0.502229
		1.58	0.526199
		1.59	0.584942
		1.6	0.515722
		1.61	0.574215
		1.62	0.506713
		1.63	0.527876
		1.64	0.533104
		1.65	0.548614
		1.66	0.520914
		1.67	0.61353
		1.68	0.579623
		1.69	0.578436
		1.7	0.550498
		1.71	0.60702
		1.72	0.612318
		1.73	0.656128
		1.74	0.536331
		1.75	0.523949
		1.76	0.525911
		1.77	0.555788
		1.78	0.520992
		1.79	0.517041
		1.8	0.589433
		1.81	0.569424
		1.82	0.557874
		1.83	0.557117
		1.84	0.575495
		1.85	0.578435
		1.86	0.551447
		1.87	0.564925
		1.88	0.596981
		1.89	0.662683
		1.9	0.711307
		1.91	0.648377
		1.92	0.667142
		1.93	0.64372
		1.94	0.578069
		1.95	0.609608
		1.96	0.590315
		1.97	0.580101
		1.98	0.607267
		1.99	0.666593
		2	0.684032
		2.01	0.674449
		2.02	0.696934
		2.03	0.716932
		2.04	0.669423
		2.05	0.697674
		2.06	0.613089
		2.07	0.636491
		2.08	0.625938
		2.09	0.632896
		2.1	0.61122
		2.11	0.616141
		2.12	0.606408
		2.13	0.662905
		2.14	0.682865
		2.15	0.659507
		2.16	0.681553
		2.17	0.639155
		2.18	0.618047
		2.19	0.618608
		2.2	0.582276
		2.21	0.574598
		2.22	0.573835
		2.23	0.576952
		2.24	0.573629
		2.25	0.602726
		2.26	0.649897
		2.27	0.656567
		2.28	0.627315
		2.29	0.597108
		2.3	0.611038
		2.31	0.600097
		2.32	0.572781
		2.33	0.575576
		2.34	0.56587
		2.35	0.553523
		2.36	0.547877
		2.37	0.570946
		2.38	0.610221
		2.39	0.588022
		2.4	0.56632
		2.41	0.558639
		2.42	0.589366
		2.43	0.631099
		2.44	0.620274
		2.45	0.570083
		2.46	0.603703
		2.47	0.638174
		2.48	0.642353
		2.49	0.724653
		2.5	0.672616
		2.51	0.603634
		2.52	0.604023
		2.53	0.693853
		2.54	0.662472
		2.55	0.640802
		2.56	0.595588
		2.57	0.585359
		2.58	0.648667
		2.59	0.653865
		2.6	0.557463
		2.61	0.596387
		2.62	0.596381
		2.63	0.617246
		2.64	0.594827
		2.65	0.619748
		2.66	0.589196
		2.67	0.682163
		2.68	0.69147
		2.69	0.654013
		2.7	0.722446
		2.71	0.672491
		2.72	0.690561
		2.73	0.703848
		2.74	0.684488
		2.75	0.667127
		2.76	0.763461
		2.77	0.718396
		2.78	0.684309
		2.79	0.663394
		2.8	0.65657
		2.81	0.672151
		2.82	0.709248
		2.83	0.707844
		2.84	0.700966
		2.85	0.711291
		2.86	0.692182
		2.87	0.716812
		2.88	0.692468
		2.89	0.698846
		2.9	0.703574
		2.91	0.707363
		2.92	0.690719
		2.93	0.669339
		2.94	0.649022
		2.95	0.7075
		2.96	0.646228
		2.97	0.694027
		2.98	0.648835
		2.99	0.676129
		3	0.664148
		3.01	0.668271
		3.02	0.675685
		3.03	0.705313
		3.04	0.694286
		3.05	0.711458
		3.06	0.712175
		3.07	0.731742
		3.08	0.686744
		3.09	0.728686
		3.1	0.753751
		3.11	0.718689
		3.12	0.70538
		3.13	0.693201
		3.14	0.700653
		3.15	0.733205
		3.16	0.750156
		3.17	0.758282
		3.18	0.693526
		3.19	0.718899
		3.2	0.738102
		3.21	0.685902
		3.22	0.691992
		3.23	0.700538
		3.24	0.711579
		3.25	0.728726
		3.26	0.662683
		3.27	0.64605
		3.28	0.679864
		3.29	0.685407
		3.3	0.719728
		3.31	0.737643
		3.32	0.709724
		3.33	0.726388
		3.34	0.709417
		3.35	0.706821
		3.36	0.723816
		3.37	0.786359
		3.38	0.729597
		3.39	0.695194
		3.4	0.674968
		3.41	0.752414
		3.42	0.757334
		3.43	0.750317
		3.44	0.7877
		3.45	0.745444
		3.46	0.788617
		3.47	0.791328
		3.48	0.777091
		3.49	0.760757
		3.5	0.737089
		3.51	0.785725
		3.52	0.752197
		3.53	0.815224
		3.54	0.788913
		3.55	0.802577
		3.56	0.817801
		3.57	0.815348
		3.58	0.788774
		3.59	0.764674
		3.6	0.770739
		3.61	0.763028
		3.62	0.775193
		3.63	0.753646
		3.64	0.771611
		3.65	0.723814
		3.66	0.730839
		3.67	0.729883
		3.68	0.769928
		3.69	0.781083
		3.7	0.760594
		3.71	0.720238
		3.72	0.711395
		3.73	0.747836
		3.74	0.723311
		3.75	0.754907
		3.76	0.762387
		3.77	0.762591
		3.78	0.695835
		3.79	0.715735
		3.8	0.699404
		3.81	0.748605
		3.82	0.69794
		3.83	0.677019
		3.84	0.676744
		3.85	0.673157
		3.86	0.709363
		3.87	0.67441
		3.88	0.689311
		3.89	0.760103
		3.9	0.659384
		3.91	0.722966
		3.92	0.714763
		3.93	0.746473
		3.94	0.7233
		3.95	0.715147
		3.96	0.72612
		3.97	0.730824
		3.98	0.70269
		3.99	0.704818
		4	0.644024
		4.01	0.613
		4.02	0.628173
		4.03	0.626449
		4.04	0.681268
		4.05	0.66184
		4.06	0.644591
		4.07	0.656153
		4.08	0.658817
		4.09	0.667372
		4.1	0.673186
		4.11	0.65773
		4.12	0.658058
		4.13	0.646799
		4.14	0.635291
		4.15	0.705253
		4.16	0.714366
		4.17	0.736153
		4.18	0.771155
		4.19	0.810029
		4.2	0.774407
		4.21	0.785986
		4.22	0.810706
		4.23	0.786315
		4.24	0.784075
		4.25	0.793342
		4.26	0.754942
		4.27	0.803406
		4.28	0.840459
		4.29	0.800581
		4.3	0.777506
		4.31	0.747774
		4.32	0.782191
		4.33	0.843066
		4.34	0.833642
		4.35	0.830508
		4.36	0.829359
		4.37	0.807732
		4.38	0.813308
		4.39	0.823614
		4.4	0.837685
		4.41	0.762089
		4.42	0.733457
		4.43	0.766788
		4.44	0.772166
		4.45	0.806359
		4.46	0.806056
		4.47	0.819056
		4.48	0.794182
		4.49	0.788779
		4.5	0.79514
		4.51	0.752496
		4.52	0.735632
		4.53	0.689531
		4.54	0.768832
		4.55	0.774644
		4.56	0.752308
		4.57	0.733006
		4.58	0.705442
		4.59	0.741172
		4.6	0.669716
		4.61	0.694495
		4.62	0.67343
		4.63	0.679279
		4.64	0.676374
		4.65	0.661687
		4.66	0.638601
		4.67	0.660815
		4.68	0.722027
		4.69	0.701949
		4.7	0.691212
		4.71	0.66725
		4.72	0.641667
		4.73	0.633066
		4.74	0.665057
		4.75	0.682307
		4.76	0.693734
		4.77	0.610235
		4.78	0.600957
		4.79	0.676627
		4.8	0.645143
		4.81	0.683001
		4.82	0.675376
		4.83	0.609026
		4.84	0.652279
		4.85	0.687354
		4.86	0.706196
		4.87	0.728237
		4.88	0.777069
		4.89	0.74526
		4.9	0.764914
		4.91	0.784605
		4.92	0.795589
		4.93	0.73794
		4.94	0.748866
		4.95	0.777196
		4.96	0.780646
		4.97	0.795055
		4.98	0.78124
		4.99	0.754345
		5	0.77011
		5.01	0.767964
		5.02	0.769235
		5.03	0.77347
		5.04	0.772258
		5.05	0.76523
		5.06	0.768406
		5.07	0.81758
		5.08	0.799987
		5.09	0.788875
		5.1	0.746111
		5.11	0.763477
		5.12	0.67433
		5.13	0.700376
		5.14	0.702559
		5.15	0.736262
		5.16	0.748032
		5.17	0.774863
		5.18	0.782259
		5.19	0.720769
		5.2	0.762078
		5.21	0.734949
		5.22	0.761258
		5.23	0.718396
		5.24	0.760148
		5.25	0.747691
		5.26	0.707869
		5.27	0.743603
		5.28	0.757071
		5.29	0.711135
		5.3	0.735649
		5.31	0.73238
		5.32	0.706141
		5.33	0.73757
		5.34	0.746469
		5.35	0.760746
		5.36	0.781269
		5.37	0.719487
		5.38	0.685786
		5.39	0.731682
		5.4	0.740455
		5.41	0.76394
		5.42	0.758272
		5.43	0.771072
		5.44	0.755779
		5.45	0.740168
		5.46	0.732941
		5.47	0.719504
		5.48	0.710674
		5.49	0.705989
		5.5	0.724521
		5.51	0.727425
		5.52	0.751758
		5.53	0.744384
		5.54	0.727178
		5.55	0.681732
		5.56	0.746986
		5.57	0.726928
		5.58	0.753047
		5.59	0.704047
		5.6	0.744383
		5.61	0.711573
		5.62	0.710309
		5.63	0.745668
		5.64	0.716022
		5.65	0.732875
		5.66	0.652835
		5.67	0.646207
		5.68	0.673157
		5.69	0.673142
		5.7	0.620554
		5.71	0.654578
		5.72	0.735663
		5.73	0.696388
		5.74	0.692682
		5.75	0.656339
		5.76	0.706959
		5.77	0.677994
		5.78	0.639724
		5.79	0.67565
		5.8	0.63281
		5.81	0.598538
		5.82	0.580431
		5.83	0.558336
		5.84	0.592439
		5.85	0.617467
		5.86	0.613737
		5.87	0.575987
		5.88	0.558581
		5.89	0.571354
		5.9	0.560846
		5.91	0.561635
		5.92	0.559728
		5.93	0.574156
		5.94	0.586698
		5.95	0.593963
		5.96	0.57918
		5.97	0.551987
		5.98	0.570985
		5.99	0.589213
		6	0.564438
		6.01	0.555469
		6.02	0.56858
		6.03	0.549607
		6.04	0.572447
		6.05	0.568299
		6.06	0.550838
		6.07	0.556127
		6.08	0.56322
		6.09	0.553189
		6.1	0.573312
		6.11	0.591193
		6.12	0.592019
		6.13	0.589894
		6.14	0.587328
		6.15	0.604747
		6.16	0.632521
		6.17	0.597996
		6.18	0.591557
		6.19	0.55914
		6.2	0.591946
		6.21	0.589413
		6.22	0.566505
		6.23	0.581196
		6.24	0.553415
		6.25	0.604109
		6.26	0.579407
		6.27	0.590843
		6.28	0.611579
		6.29	0.612771
		6.3	0.584664
		6.31	0.546794
		6.32	0.555778
		6.33	0.527163
		6.34	0.537948
		6.35	0.557592
		6.36	0.5497
		6.37	0.539425
		6.38	0.559781
		6.39	0.566346
		6.4	0.546948
		6.41	0.564114
		6.42	0.538286
		6.43	0.57125
		6.44	0.547263
		6.45	0.540174
		6.46	0.564979
		6.47	0.544377
		6.48	0.55733
		6.49	0.499585
		6.5	0.523372
		6.51	0.504468
		6.52	0.562243
		6.53	0.581047
		6.54	0.590951
		6.55	0.562067
		6.56	0.577456
		6.57	0.581833
		6.58	0.611139
		6.59	0.582692
		6.6	0.60867
		6.61	0.574071
		6.62	0.595145
		6.63	0.56404
		6.64	0.563923
		6.65	0.564917
		6.66	0.570895
		6.67	0.553178
		6.68	0.584087
		6.69	0.557742
		6.7	0.625986
		6.71	0.623026
		6.72	0.656554
		6.73	0.600105
		6.74	0.641967
		6.75	0.642517
		6.76	0.594792
		6.77	0.590151
		6.78	0.652197
		6.79	0.635447
		6.8	0.616681
		6.81	0.636971
		6.82	0.655791
		6.83	0.610002
		6.84	0.616601
		6.85	0.610819
		6.86	0.627954
		6.87	0.56086
		6.88	0.568617
		6.89	0.565038
		6.9	0.560676
		6.91	0.516263
		6.92	0.55066
		6.93	0.543587
		6.94	0.551634
		6.95	0.565272
		6.96	0.558331
		6.97	0.556503
		6.98	0.582459
		6.99	0.557827
		7	0.581236
		7.01	0.582218
		7.02	0.625458
		7.03	0.618492
		7.04	0.641078
		7.05	0.604657
		7.06	0.616104
		7.07	0.58746
		7.08	0.60341
		7.09	0.658821
		7.1	0.69835
		7.11	0.617125
		7.12	0.594981
		7.13	0.576796
		7.14	0.584115
		7.15	0.575567
		7.16	0.607858
		7.17	0.547166
		7.18	0.567565
		7.19	0.57674
		7.2	0.565195
		7.21	0.592188
		7.22	0.586153
		7.23	0.583394
		7.24	0.592777
		7.25	0.590868
		7.26	0.58909
		7.27	0.583304
		7.28	0.597378
		7.29	0.60792
		7.3	0.592039
		7.31	0.594217
		7.32	0.605579
		7.33	0.537197
		7.34	0.60112
		7.35	0.641462
		7.36	0.593647
		7.37	0.564642
		7.38	0.568323
		7.39	0.556559
		7.4	0.554655
		7.41	0.55899
		7.42	0.50584
		7.43	0.535243
		7.44	0.508517
		7.45	0.513685
		7.46	0.463875
		7.47	0.523357
		7.48	0.533661
		7.49	0.509069
		7.5	0.55701
		7.51	0.5641
		7.52	0.579303
		7.53	0.549181
		7.54	0.531972
		7.55	0.551109
		7.56	0.51589
		7.57	0.500976
		7.58	0.48375
		7.59	0.444106
		7.6	0.520329
		7.61	0.490115
		7.62	0.487862
		7.63	0.513196
		7.64	0.57204
		7.65	0.60793
		7.66	0.550684
		7.67	0.523694
		7.68	0.593972
		7.69	0.603861
		7.7	0.543041
		7.71	0.555611
		7.72	0.549213
		7.73	0.594848
		7.74	0.585096
		7.75	0.559721
		7.76	0.585793
		7.77	0.566786
		7.78	0.581599
		7.79	0.578575
		7.8	0.567766
		7.81	0.543403
		7.82	0.556015
		7.83	0.536289
		7.84	0.567055
		7.85	0.526637
		7.86	0.563256
		7.87	0.534921
		7.88	0.526155
		7.89	0.544832
		7.9	0.572021
		7.91	0.560505
		7.92	0.555862
		7.93	0.598152
		7.94	0.567236
		7.95	0.58631
		7.96	0.583451
		7.97	0.586091
		7.98	0.599584
		7.99	0.58448
		8	0.601112
		8.01	0.636197
		8.02	0.607441
		8.03	0.581071
		8.04	0.554444
		8.05	0.562162
		8.06	0.581445
		8.07	0.580905
		8.08	0.551728
		8.09	0.560778
		8.1	0.548483
		8.11	0.555492
		8.12	0.528955
		8.13	0.498608
		8.14	0.533311
		8.15	0.526475
		8.16	0.561198
		8.17	0.522644
		8.18	0.490334
		8.19	0.49438
		8.2	0.516975
		8.21	0.531426
		8.22	0.555779
		8.23	0.577836
		8.24	0.571853
		8.25	0.498969
		8.26	0.505746
		8.27	0.518168
		8.28	0.545347
		8.29	0.541575
		8.3	0.518182
		8.31	0.525309
		8.32	0.529097
		8.33	0.502437
		8.34	0.503189
		8.35	0.4957
		8.36	0.495475
		8.37	0.523536
		8.38	0.522285
		8.39	0.536111
		8.4	0.533487
		8.41	0.523377
		8.42	0.510753
		8.43	0.521653
		8.44	0.511069
		8.45	0.507486
		8.46	0.519094
		8.47	0.50355
		8.48	0.506532
		8.49	0.486288
		8.5	0.518469
		8.51	0.52358
		8.52	0.492484
		8.53	0.535182
		8.54	0.519858
		8.55	0.51995
		8.56	0.556291
		8.57	0.556435
		8.58	0.557833
		8.59	0.566464
		8.6	0.563428
		8.61	0.57613
		8.62	0.534227
		8.63	0.522313
		8.64	0.527079
		8.65	0.563646
		8.66	0.535295
		8.67	0.525867
		8.68	0.549142
		8.69	0.54313
		8.7	0.585069
		8.71	0.570358
		8.72	0.562016
		8.73	0.575293
		8.74	0.551425
		8.75	0.607076
		8.76	0.611311
		8.77	0.607418
		8.78	0.603515
		8.79	0.543884
		8.8	0.578451
		8.81	0.582088
		8.82	0.560205
		8.83	0.553061
		8.84	0.557944
		8.85	0.570802
		8.86	0.585871
		8.87	0.609832
		8.88	0.537333
		8.89	0.568902
		8.9	0.582358
		8.91	0.536776
		8.92	0.557384
		8.93	0.54101
		8.94	0.546508
		8.95	0.555449
		8.96	0.570133
		8.97	0.571967
		8.98	0.548404
		8.99	0.599478
		9	0.586917
		9.01	0.593608
		9.02	0.608136
		9.03	0.609943
		9.04	0.557959
		9.05	0.587826
		9.06	0.603909
		9.07	0.579859
		9.08	0.618809
		9.09	0.606258
		9.1	0.575876
		9.11	0.584019
		9.12	0.569682
		9.13	0.602852
		9.14	0.590097
		9.15	0.618974
		9.16	0.575754
		9.17	0.607801
		9.18	0.630278
		9.19	0.557132
		9.2	0.562173
		9.21	0.565918
		9.22	0.522329
		9.23	0.601288
		9.24	0.598574
		9.25	0.576034
		9.26	0.606032
		9.27	0.590581
		9.28	0.537826
		9.29	0.571271
		9.3	0.581492
		9.31	0.531704
		9.32	0.55189
		9.33	0.55184
		9.34	0.516468
		9.35	0.547226
		9.36	0.635131
		9.37	0.619939
		9.38	0.579469
		9.39	0.601876
		9.4	0.599575
		9.41	0.576005
		9.42	0.581984
		9.43	0.556307
		9.44	0.553991
		9.45	0.594566
		9.46	0.591494
		9.47	0.555968
		9.48	0.553119
		9.49	0.5682
		9.5	0.544953
		9.51	0.536379
		9.52	0.52952
		9.53	0.543936
		9.54	0.563304
		9.55	0.573157
		9.56	0.572257
		9.57	0.580071
		9.58	0.554887
		9.59	0.537658
		9.6	0.602705
		9.61	0.596905
		9.62	0.56935
		9.63	0.608639
		9.64	0.638123
		9.65	0.578614
		9.66	0.587076
		9.67	0.571415
		9.68	0.565994
		9.69	0.53176
		9.7	0.566477
		9.71	0.580746
		9.72	0.628109
		9.73	0.627509
		9.74	0.586518
		9.75	0.615281
		9.76	0.611815
		9.77	0.609332
		9.78	0.608031
		9.79	0.59868
		9.8	0.59336
		9.81	0.539935
		9.82	0.535545
		9.83	0.562592
		9.84	0.55567
		9.85	0.579117
		9.86	0.582231
		9.87	0.617424
		9.88	0.628599
		9.89	0.580486
		9.9	0.580373
		9.91	0.576075
		9.92	0.598765
		9.93	0.666359
		9.94	0.623634
		9.95	0.642908
		9.96	0.638059
		9.97	0.648832
		9.98	0.593207
		9.99	0.63879
		10	0.627792
		10.01	0.627916
		10.02	0.642334
		10.03	0.666548
		10.04	0.580545
		10.05	0.546927
		10.06	0.543935
		10.07	0.541916
		10.08	0.56947
		10.09	0.579736
		10.1	0.612376
		10.11	0.65871
		10.12	0.643225
		10.13	0.647777
		10.14	0.604191
		10.15	0.691627
		10.16	0.666309
		10.17	0.622583
		10.18	0.60148
		10.19	0.587871
		10.2	0.524904
		10.21	0.562807
		10.22	0.538023
		10.23	0.531327
		10.24	0.563975
		10.25	0.591949
		10.26	0.579863
		10.27	0.586705
		10.28	0.589301
		10.29	0.565271
		10.3	0.57001
		10.31	0.59406
		10.32	0.597888
		10.33	0.592632
		10.34	0.581432
		10.35	0.587543
		10.36	0.612793
		10.37	0.569065
		10.38	0.614526
		10.39	0.615611
		10.4	0.626651
		10.41	0.646702
		10.42	0.65016
		10.43	0.637241
		10.44	0.649289
		10.45	0.612085
		10.46	0.583062
		10.47	0.575304
		10.48	0.550018
		10.49	0.581115
		10.5	0.57509
		10.51	0.559127
		10.52	0.591181
		10.53	0.567365
		10.54	0.602293
		10.55	0.563702
		10.56	0.570898
		10.57	0.569251
		10.58	0.550152
		10.59	0.56087
		10.6	0.526283
		10.61	0.586402
		10.62	0.576331
		10.63	0.568298
		10.64	0.586389
		10.65	0.562344
		10.66	0.587554
		10.67	0.579887
		10.68	0.553963
		10.69	0.564354
		10.7	0.583634
		10.71	0.578459
		10.72	0.59652
		10.73	0.576918
		10.74	0.584187
		10.75	0.579937
		10.76	0.593378
		10.77	0.573204
		10.78	0.560204
		10.79	0.596059
		10.8	0.60988
		10.81	0.637169
		10.82	0.603014
		10.83	0.619922
		10.84	0.585564
		10.85	0.596364
		10.86	0.576139
		10.87	0.591785
		10.88	0.560164
		10.89	0.548831
		10.9	0.512872
		10.91	0.547049
		10.92	0.555313
		10.93	0.56502
		10.94	0.568186
		10.95	0.602107
		10.96	0.605229
		10.97	0.628098
		10.98	0.642257
		10.99	0.626047
		11	0.603903
		11.01	0.644955
		11.02	0.619451
		11.03	0.569658
		11.04	0.605522
		11.05	0.602719
		11.06	0.62004
		11.07	0.603102
		11.08	0.623741
		11.09	0.645313
		11.1	0.658697
		11.11	0.650938
		11.12	0.614355
		11.13	0.643416
		11.14	0.626
		11.15	0.627673
		11.16	0.617878
		11.17	0.59937
		11.18	0.635592
		11.19	0.62114
		11.2	0.64054
		11.21	0.627123
		11.22	0.621793
		11.23	0.639524
		11.24	0.62948
		11.25	0.602481
		11.26	0.565997
		11.27	0.557503
		11.28	0.580497
		11.29	0.567869
		11.3	0.656109
		11.31	0.646087
		11.32	0.652581
		11.33	0.627118
		11.34	0.671351
		11.35	0.680057
		11.36	0.648783
		11.37	0.652097
		11.38	0.629983
		11.39	0.606884
		11.4	0.616092
		11.41	0.642589
		11.42	0.662005
		11.43	0.647244
		11.44	0.601474
		11.45	0.645332
		11.46	0.667957
		11.47	0.625293
		11.48	0.605154
		11.49	0.595884
		11.5	0.574745
		11.51	0.576845
		11.52	0.580506
		11.53	0.579934
		11.54	0.600178
		11.55	0.595259
		11.56	0.575904
		11.57	0.614
		11.58	0.605507
		11.59	0.573581
		11.6	0.558748
		11.61	0.568456
		11.62	0.550571
		11.63	0.563555
		11.64	0.552518
		11.65	0.556889
		11.66	0.552084
		11.67	0.596054
		11.68	0.578715
		11.69	0.564023
		11.7	0.579872
		11.71	0.629004
		11.72	0.590603
		11.73	0.593843
		11.74	0.583405
		11.75	0.565197
		11.76	0.555232
		11.77	0.581179
		11.78	0.58796
		11.79	0.592594
		11.8	0.576964
		11.81	0.567524
		11.82	0.533106
		11.83	0.540065
		11.84	0.560733
		11.85	0.540795
		11.86	0.56235
		11.87	0.563426
		11.88	0.534422
		11.89	0.556105
		11.9	0.547667
		11.91	0.584715
		11.92	0.54881
		11.93	0.527844
		11.94	0.539427
		11.95	0.542575
		11.96	0.528609
		11.97	0.530443
		11.98	0.54724
		11.99	0.559207
		12	0.537123
		12.01	0.55901
		12.02	0.569276
		12.03	0.559344
		12.04	0.583928
		12.05	0.563638
		12.06	0.53891
		12.07	0.552649
		12.08	0.578393
		12.09	0.546181
		12.1	0.548099
		12.11	0.578093
		12.12	0.587616
		12.13	0.55615
		12.14	0.549814
		12.15	0.548257
		12.16	0.551027
		12.17	0.560082
		12.18	0.555743
		12.19	0.557743
		12.2	0.550888
		12.21	0.5626
		12.22	0.58016
		12.23	0.57751
		12.24	0.569081
		12.25	0.609553
		12.26	0.642338
		12.27	0.62309
		12.28	0.618989
		12.29	0.627076
		12.3	0.597742
		12.31	0.556619
		12.32	0.560567
		12.33	0.600853
		12.34	0.567645
		12.35	0.56253
		12.36	0.610557
		12.37	0.64162
		12.38	0.593311
		12.39	0.598055
		12.4	0.582308
		12.41	0.612196
		12.42	0.573188
		12.43	0.552358
		12.44	0.567612
		12.45	0.622418
		12.46	0.616698
		12.47	0.664337
		12.48	0.641598
		12.49	0.634375
		12.5	0.648971
		12.51	0.617308
		12.52	0.627729
		12.53	0.583141
		12.54	0.561425
		12.55	0.567205
		12.56	0.592498
		12.57	0.58399
		12.58	0.584801
		12.59	0.605657
		12.6	0.606059
		12.61	0.635186
		12.62	0.637671
		12.63	0.618114
		12.64	0.577211
		12.65	0.590519
		12.66	0.577288
		12.67	0.595874
		12.68	0.584035
		12.69	0.603551
		12.7	0.595423
		12.71	0.579834
		12.72	0.639779
		12.73	0.607692
		12.74	0.670627
		12.75	0.624097
		12.76	0.637524
		12.77	0.627217
		12.78	0.617562
		12.79	0.587065
		12.8	0.613055
		12.81	0.612804
		12.82	0.518352
		12.83	0.584158
		12.84	0.60752
		12.85	0.5713
		12.86	0.623441
		12.87	0.582249
		12.88	0.559114
		12.89	0.59237
		12.9	0.638799
		12.91	0.605365
		12.92	0.580477
		12.93	0.6024
		12.94	0.623485
		12.95	0.630428
		12.96	0.56882
		12.97	0.60459
		12.98	0.579401
		12.99	0.573469
		13	0.576622
		13.01	0.562361
		13.02	0.548111
		13.03	0.550855
		13.04	0.545102
		13.05	0.561961
		13.06	0.537626
		13.07	0.564661
		13.08	0.533764
		13.09	0.548758
		13.1	0.550089
		13.11	0.571063
		13.12	0.556749
		13.13	0.56831
		13.14	0.595729
		13.15	0.602907
		13.16	0.548026
		13.17	0.582814
		13.18	0.597961
		13.19	0.56416
		13.2	0.576848
		13.21	0.585833
		13.22	0.576411
		13.23	0.553147
		13.24	0.59376
		13.25	0.573037
		13.26	0.602506
		13.27	0.582695
		13.28	0.563289
		13.29	0.53671
		13.3	0.529092
		13.31	0.544068
		13.32	0.55846
		13.33	0.554889
		13.34	0.513219
		13.35	0.5629
		13.36	0.528956
		13.37	0.524894
		13.38	0.567027
		13.39	0.545941
		13.4	0.548163
		13.41	0.55851
		13.42	0.569925
		13.43	0.598889
		13.44	0.576321
		13.45	0.580377
		13.46	0.557369
		13.47	0.61405
		13.48	0.590533
		13.49	0.569201
		13.5	0.615655
		13.51	0.600681
		13.52	0.634292
		13.53	0.586959
		13.54	0.617072
		13.55	0.586696
		13.56	0.54897
		13.57	0.574735
		13.58	0.581615
		13.59	0.585564
		13.6	0.606757
		13.61	0.594959
		13.62	0.564549
		13.63	0.578983
		13.64	0.583949
		13.65	0.630043
		13.66	0.603047
		13.67	0.602732
		13.68	0.56318
		13.69	0.586179
		13.7	0.541612
		13.71	0.57411
		13.72	0.547767
		13.73	0.575712
		13.74	0.58695
		13.75	0.587206
		13.76	0.536152
		13.77	0.565265
		13.78	0.556373
		13.79	0.617676
		13.8	0.614014
		13.81	0.60644
		13.82	0.62675
		13.83	0.57852
		13.84	0.615685
		13.85	0.615547
		13.86	0.61495
		13.87	0.631281
		13.88	0.598951
		13.89	0.63435
		13.9	0.571524
		13.91	0.553715
		13.92	0.560012
		13.93	0.564765
		13.94	0.558915
		13.95	0.553166
		13.96	0.553409
		13.97	0.561649
		13.98	0.558631
		13.99	0.562944
		14	0.546433
		14.01	0.554124
		14.02	0.558895
		14.03	0.585136
		14.04	0.56948
		14.05	0.568799
		14.06	0.605238
		14.07	0.583986
		14.08	0.578973
		14.09	0.597406
		14.1	0.593176
		14.11	0.591707
		14.12	0.570129
		14.13	0.559798
		14.14	0.569984
		14.15	0.571083
		14.16	0.554697
		14.17	0.568918
		14.18	0.568307
		14.19	0.569816
		14.2	0.569335
		14.21	0.550656
		14.22	0.555303
		14.23	0.608396
		14.24	0.589188
		14.25	0.583418
		14.26	0.560734
		14.27	0.600423
		14.28	0.595979
		14.29	0.551998
		14.3	0.544302
		14.31	0.524579
		14.32	0.507488
		14.33	0.519594
		14.34	0.536425
		14.35	0.508501
		14.36	0.543859
		14.37	0.564941
		14.38	0.589976
		14.39	0.568948
		14.4	0.571934
		14.41	0.635454
		14.42	0.568838
		14.43	0.567595
		14.44	0.609104
		14.45	0.595384
		14.46	0.628512
		14.47	0.599302
		14.48	0.629591
		14.49	0.636098
		14.5	0.634464
		14.51	0.596605
		14.52	0.615885
		14.53	0.599727
		14.54	0.582448
		14.55	0.583318
		14.56	0.561279
		14.57	0.609037
		14.58	0.617009
		14.59	0.579615
		14.6	0.587569
		14.61	0.583066
		14.62	0.605589
		14.63	0.68754
		14.64	0.693506
		14.65	0.62402
		14.66	0.653645
		14.67	0.666173
		14.68	0.637131
		14.69	0.605104
		14.7	0.586117
		14.71	0.555898
		14.72	0.56568
		14.73	0.599593
		14.74	0.565319
		14.75	0.641799
		14.76	0.58967
		14.77	0.597007
		14.78	0.597614
		14.79	0.622357
		14.8	0.654456
		14.81	0.605967
		14.82	0.599053
		14.83	0.638406
		14.84	0.599755
		14.85	0.63254
		14.86	0.585479
		14.87	0.656739
		14.88	0.651046
		14.89	0.625727
		14.9	0.660724
		14.91	0.618451
		14.92	0.638525
		14.93	0.629308
		14.94	0.607362
		14.95	0.626217
		14.96	0.609144
		14.97	0.653807
		14.98	0.645389
		14.99	0.62532
		15	0.685876
		15.01	0.656063
		15.02	0.581857
		15.03	0.583302
		15.04	0.563256
		15.05	0.533575
		15.06	0.573793
		15.07	0.588258
		15.08	0.571334
		15.09	0.575471
		15.1	0.60495
		15.11	0.630783
		15.12	0.648962
		15.13	0.598791
		15.14	0.568989
		15.15	0.554049
		15.16	0.595127
		15.17	0.57254
		15.18	0.560515
		15.19	0.56296
		15.2	0.541526
		15.21	0.556538
		15.22	0.5377
		15.23	0.587444
		15.24	0.575214
		15.25	0.56896
		15.26	0.582984
		15.27	0.539498
		15.28	0.553304
		15.29	0.53542
		15.3	0.56131
		15.31	0.496281
		15.32	0.540219
		15.33	0.565425
		15.34	0.546755
		15.35	0.551527
		15.36	0.572537
		15.37	0.585824
		15.38	0.583341
		15.39	0.545993
		15.4	0.549368
		15.41	0.594375
		15.42	0.633103
		15.43	0.579994
		15.44	0.61229
		15.45	0.552714
		15.46	0.596836
		15.47	0.663021
		15.48	0.63786
		15.49	0.617424
		15.5	0.603041
		15.51	0.583418
		15.52	0.615767
		15.53	0.580982
		15.54	0.54561
		15.55	0.529651
		15.56	0.587646
		15.57	0.58719
		15.58	0.582062
		15.59	0.555166
		15.6	0.529185
		15.61	0.534918
		15.62	0.55063
		15.63	0.54172
		15.64	0.567599
		15.65	0.54501
		15.66	0.532221
		15.67	0.546591
		15.68	0.547654
		15.69	0.559045
		15.7	0.55469
		15.71	0.584975
		15.72	0.615089
		15.73	0.564425
		15.74	0.600961
		15.75	0.561691
		15.76	0.58913
		15.77	0.551779
		15.78	0.586914
		15.79	0.557066
		15.8	0.575979
		15.81	0.573823
		15.82	0.583331
		15.83	0.624208
		15.84	0.584993
		15.85	0.53401
		15.86	0.561992
		15.87	0.560087
		15.88	0.585692
		15.89	0.57587
		15.9	0.608359
		15.91	0.597949
		15.92	0.604515
		15.93	0.59701
		15.94	0.621347
		15.95	0.643403
		15.96	0.6122
		15.97	0.561896
		15.98	0.594866
		15.99	0.578932
		16	0.610893
		16.01	0.612535
		16.02	0.57321
		16.03	0.591686
		16.04	0.596841
		16.05	0.585856
		16.06	0.582991
		16.07	0.60482
		16.08	0.60536
		16.09	0.593816
		16.1	0.638319
		16.11	0.61388
		16.12	0.652241
		16.13	0.590737
		16.14	0.576712
		16.15	0.57811
		16.16	0.583266
		16.17	0.582584
		16.18	0.584987
		16.19	0.556934
		16.2	0.601429
		16.21	0.591124
		16.22	0.636882
		16.23	0.599869
		16.24	0.592588
		16.25	0.612523
		16.26	0.613005
		16.27	0.621976
		16.28	0.614502
		16.29	0.598018
		16.3	0.642567
		16.31	0.641191
		16.32	0.621655
		16.33	0.631243
		16.34	0.634222
		16.35	0.627816
		16.36	0.625244
		16.37	0.650417
		16.38	0.695823
		16.39	0.624984
		16.4	0.63594
		16.41	0.64776
		16.42	0.648706
		16.43	0.668212
		16.44	0.639745
		16.45	0.588932
		16.46	0.659207
		16.47	0.611378
		16.48	0.609072
		16.49	0.631434
		16.5	0.577325
		16.51	0.613553
		16.52	0.573061
		16.53	0.594557
		16.54	0.563883
		16.55	0.592033
		16.56	0.597903
		16.57	0.628852
		16.58	0.592447
		16.59	0.594521
		16.6	0.588679
		16.61	0.580955
		16.62	0.576892
		16.63	0.590393
		16.64	0.566143
		16.65	0.603716
		16.66	0.601822
		16.67	0.581059
		16.68	0.566485
		16.69	0.606029
		16.7	0.588592
		16.71	0.599581
		16.72	0.613201
		16.73	0.60212
		16.74	0.581377
		16.75	0.62592
		16.76	0.604003
		16.77	0.640401
		16.78	0.617347
		16.79	0.609305
		16.8	0.618664
		16.81	0.605415
		16.82	0.598413
		16.83	0.574081
		16.84	0.573251
		16.85	0.577029
		16.86	0.573365
		16.87	0.564872
		16.88	0.550681
		16.89	0.557631
		16.9	0.552158
		16.91	0.55783
		16.92	0.558607
		16.93	0.564115
		16.94	0.568973
		16.95	0.591794
		16.96	0.549829
		16.97	0.561454
		16.98	0.547383
		16.99	0.554755
		17	0.561243
		17.01	0.564789
		17.02	0.603048
		17.03	0.582618
		17.04	0.597906
		17.05	0.613533
		17.06	0.597836
		17.07	0.605297
		17.08	0.673536
		17.09	0.652496
		17.1	0.620795
		17.11	0.662066
		17.12	0.672701
		17.13	0.667856
		17.14	0.669138
		17.15	0.705531
		17.16	0.673648
		17.17	0.679357
		17.18	0.677118
		17.19	0.711569
		17.2	0.695898
		17.21	0.720027
		17.22	0.69412
		17.23	0.685369
		17.24	0.695915
		17.25	0.703683
		17.26	0.673255
		17.27	0.712158
		17.28	0.677879
		17.29	0.718469
		17.3	0.687261
		17.31	0.72095
		17.32	0.703033
		17.33	0.683376
		17.34	0.682272
		17.35	0.720655
		17.36	0.692282
		17.37	0.676255
		17.38	0.700231
		17.39	0.719801
		17.4	0.675529
		17.41	0.65474
		17.42	0.641537
		17.43	0.70018
		17.44	0.700721
		17.45	0.717843
		17.46	0.718907
		17.47	0.695491
		17.48	0.698785
		17.49	0.689312
		17.5	0.710485
		17.51	0.795249
		17.52	0.806399
		17.53	0.879027
		17.54	0.808818
		17.55	0.875674
		17.56	0.843334
		17.57	0.835264
		17.58	0.843945
		17.59	0.815055
		17.6	0.831691
		17.61	0.828704
		17.62	0.852639
		17.63	0.826758
		17.64	0.795054
		17.65	0.790303
		17.66	0.811164
		17.67	0.798052
		17.68	0.768042
		17.69	0.769988
		17.7	0.797774
		17.71	0.812615
		17.72	0.78166
		17.73	0.808687
		17.74	0.78814
		17.75	0.791725
		17.76	0.790593
		17.77	0.781654
		17.78	0.717526
		17.79	0.768843
		17.8	0.779552
		17.81	0.797625
		17.82	0.728719
		17.83	0.728927
		17.84	0.686019
		17.85	0.756308
		17.86	0.761918
		17.87	0.772458
		17.88	0.777722
		17.89	0.772977
		17.9	0.80846
		17.91	0.811699
		17.92	0.811374
		17.93	0.788154
		17.94	0.847988
		17.95	0.831174
		17.96	0.818892
		17.97	0.789669
		17.98	0.848134
		17.99	0.872587
		18	0.850946
		18.01	0.845227
		18.02	0.828054
		18.03	0.83997
		18.04	0.849017
		18.05	0.856439
		18.06	0.818413
		18.07	0.824827
		18.08	0.809746
		18.09	0.776433
		18.1	0.844798
		18.11	0.793905
		18.12	0.714571
		18.13	0.728122
		18.14	0.728843
		18.15	0.753452
		18.16	0.762239
		18.17	0.783456
		18.18	0.713499
		18.19	0.67689
		18.2	0.751772
		18.21	0.753945
		18.22	0.707379
		18.23	0.727531
		18.24	0.713968
		18.25	0.719883
		18.26	0.706062
		18.27	0.70473
		18.28	0.691965
		18.29	0.744065
		18.3	0.724715
		18.31	0.726381
		18.32	0.704333
		18.33	0.708237
		18.34	0.716742
		18.35	0.748733
		18.36	0.783425
		18.37	0.733439
		18.38	0.727223
		18.39	0.715148
		18.4	0.700508
		18.41	0.74406
		18.42	0.718468
		18.43	0.742349
		18.44	0.736996
		18.45	0.705795
		18.46	0.69639
		18.47	0.741793
		18.48	0.725357
		18.49	0.729787
		18.5	0.702293
		18.51	0.7462
		18.52	0.705706
		18.53	0.713027
		18.54	0.656825
		18.55	0.647762
		18.56	0.667078
		18.57	0.619051
		18.58	0.65812
		18.59	0.658362
		18.6	0.689961
		18.61	0.670842
		18.62	0.634925
		18.63	0.676731
		18.64	0.67184
		18.65	0.705947
		18.66	0.72814
		18.67	0.729768
		18.68	0.722622
		18.69	0.730945
		18.7	0.804647
		18.71	0.813073
		18.72	0.788663
		18.73	0.776567
		18.74	0.766196
		18.75	0.757361
		18.76	0.71174
		18.77	0.754599
		18.78	0.762506
		18.79	0.700702
		18.8	0.725418
		18.81	0.729704
		18.82	0.686055
		18.83	0.757075
		18.84	0.785111
		18.85	0.709961
		18.86	0.738907
		18.87	0.720835
		18.88	0.735251
		18.89	0.726761
		18.9	0.762553
		18.91	0.723893
		18.92	0.778485
		18.93	0.785231
		18.94	0.816743
		18.95	0.885225
		18.96	0.877424
		18.97	0.854692
		18.98	0.82638
		18.99	0.807685
		19	0.800471
		19.01	0.816887
		19.02	0.798272
		19.03	0.827972
		19.04	0.798433
		19.05	0.828294
		19.06	0.799407
		19.07	0.791708
		19.08	0.834602
		19.09	0.823602
		19.1	0.784776
		19.11	0.862343
		19.12	0.826632
		19.13	0.861303
		19.14	0.807095
		19.15	0.773141
		19.16	0.783562
		19.17	0.834612
		19.18	0.792195
		19.19	0.810346
		19.2	0.834697
		19.21	0.802506
		19.22	0.84294
		19.23	0.867527
		19.24	0.87424
		19.25	0.863409
		19.26	0.889966
		19.27	0.847046
		19.28	0.830891
		19.29	0.857642
		19.3	0.846783
		19.31	0.830202
		19.32	0.802661
		19.33	0.795771
		19.34	0.824468
		19.35	0.814006
		19.36	0.835995
		19.37	0.789081
		19.38	0.793072
		19.39	0.784588
		19.4	0.799686
		19.41	0.792506
		19.42	0.797065
		19.43	0.8441
		19.44	0.826343
		19.45	0.824924
		19.46	0.843186
		19.47	0.885576
		19.48	0.891227
		19.49	0.845977
		19.5	0.829558
		19.51	0.833108
		19.52	0.800741
		19.53	0.824952
		19.54	0.810465
		19.55	0.79762
		19.56	0.834061
		19.57	0.82692
		19.58	0.851905
		19.59	0.897972
		19.6	0.870779
		19.61	0.837625
		19.62	0.8076
		19.63	0.783072
		19.64	0.792617
		19.65	0.802287
		19.66	0.813615
		19.67	0.860957
		19.68	0.835846
		19.69	0.833524
		19.7	0.764775
		19.71	0.783837
		19.72	0.821312
		19.73	0.840953
		19.74	0.814048
		19.75	0.81331
		19.76	0.818746
		19.77	0.82872
		19.78	0.860133
		19.79	0.823172
		19.8	0.820197
		19.81	0.794566
		19.82	0.823626
		19.83	0.836159
		19.84	0.847163
		19.85	0.834176
		19.86	0.791588
		19.87	0.770249
		19.88	0.789489
		19.89	0.782381
		19.9	0.779453
		19.91	0.784003
		19.92	0.803521
		19.93	0.776339
		19.94	0.777359
		19.95	0.774403
		19.96	0.784337
		19.97	0.793708
		19.98	0.788652
[truncated: 18,002 more rows]
