# Supplementary material for: Lanatoside C activates the E3 ligase STUB1 to inhibit FOXP3 transcriptional activity and promote antitumor immunity
Source: EMBO Mol Med. 2025 Feb 20;17(3):563–88. doi: 10.1038/s44321-025-00200-y (PMC11904033; doi:10.1038/s44321-025-00200-y)
Supplement: Supplementary file 8 — EV Figure and Appendix Figure Source Data [file 44321_2025_200_MOESM8_ESM.zip › Fig. EV4/Fig. EV4G.xlsx]

## Sheet: Sheet1
		DMSO			Lac.
		STUB11-130
	PBS	1	0.98	1.01	1.01	0.95	0.96
	1:1000	0.56	0.5	0.53	0.73	0.71	0.72
	1:800	0.49	0.45	0.48	0.58	0.63	0.61
	1:600	0.47	0.4	0.46	0.5	0.45	0.48
	1:400	0.33	0.39	0.37	0.38	0.43	0.41
		STUB1K72A
	PBS	1	1.023	1.01	1.22	0.94	1.31
	1:1000	0.58	0.63	0.62	0.49	0.59	0.53
	1:800	0.71	0.56	0.54	0.61	0.53	0.59
	1:600	0.57	0.51	0.49	0.53	0.48	0.52
	1:400	0.53	0.46	0.49	0.48	0.43	0.47
		STUB1Q102A
	PBS	1	0.95	0.97	0.87	1.06	0.95
	1:1000	0.8	0.83	0.81	0.82	0.77	0.79
	1:800	0.74	0.76	0.77	0.73	0.71	0.75
	1:600	0.74	0.6	0.7	0.68	0.65	0.66
	1:400	0.55	0.47	0.52	0.46	0.5	0.51
