# Supplementary material for: Lanatoside C activates the E3 ligase STUB1 to inhibit FOXP3 transcriptional activity and promote antitumor immunity
Source: EMBO Mol Med. 2025 Feb 20;17(3):563–88. doi: 10.1038/s44321-025-00200-y (PMC11904033; doi:10.1038/s44321-025-00200-y)
Supplement: Supplementary file 8 — EV Figure and Appendix Figure Source Data [file 44321_2025_200_MOESM8_ESM.zip › Fig. EV5/Figure EV5A.xlsx]

## Sheet: Sheet1
		FOXP3+CD25+			FOXP3+CD25+			FOXP3+IL10+			FOXP3+PER+
	Veh.	4.51	5.01	5.12	9.66	10.15	8.12	18.4	19.3	17.5	5.88	6.2	5.65
	PD1 Ab	3.33	3.86	3.96	7.28	6.33	6.96	16.3	17	17.3	6.23	5.36	6.86
	Lac.	2.92	3.14	3.35	4.32	4.35	3.35	9.43	10.56	11.97	4.16	3.25	3.98
	Combo	2.58	2.35	2.69	3.11	3.15	3.69	7.4	6.35	8.01	4.13	3.15	2.65
