# Supplementary material for: Lanatoside C activates the E3 ligase STUB1 to inhibit FOXP3 transcriptional activity and promote antitumor immunity
Source: EMBO Mol Med. 2025 Feb 20;17(3):563–88. doi: 10.1038/s44321-025-00200-y (PMC11904033; doi:10.1038/s44321-025-00200-y)
Supplement: Supplementary file 8 — EV Figure and Appendix Figure Source Data [file 44321_2025_200_MOESM8_ESM.zip › Fig. EV5/Figure EV5C.xlsx]

## Sheet: Sheet1
		Veh.			PD1 Ab			Lac.			Combo
	CD4+	35	39	45	43	35	36	28	30	25	28	31	32
	FOXP3+	31	25	37	17	20	12	16	13	18	7	5	3
