# Supplementary material for: Lanatoside C activates the E3 ligase STUB1 to inhibit FOXP3 transcriptional activity and promote antitumor immunity
Source: EMBO Mol Med. 2025 Feb 20;17(3):563–88. doi: 10.1038/s44321-025-00200-y (PMC11904033; doi:10.1038/s44321-025-00200-y)
Supplement: Supplementary file 8 — EV Figure and Appendix Figure Source Data [file 44321_2025_200_MOESM8_ESM.zip › Fig. EV5/Figure EV5E.xlsx]

## Sheet: Sheet1
		CD4+			CD8+
	Veh.	23.2	21.6	19.8	18.8	17.6	19.1
	PD1 Ab	15.7	16.8	18.2	18.2	20.1	16.9
	Lac.	18.3	17.3	16.8	16.3	18.9	18.6
	Combo	13.7	15.6	17.2	14.7	21	17.9
