# Supplementary material for: Lanatoside C activates the E3 ligase STUB1 to inhibit FOXP3 transcriptional activity and promote antitumor immunity
Source: EMBO Mol Med. 2025 Feb 20;17(3):563–88. doi: 10.1038/s44321-025-00200-y (PMC11904033; doi:10.1038/s44321-025-00200-y)
Supplement: Supplementary file 8 — EV Figure and Appendix Figure Source Data [file 44321_2025_200_MOESM8_ESM.zip › Fig. EV5/Figure EV5F.xlsx]

## Sheet: Sheet1
		CD8+IFNg+			CD8+PER+
	Veh.	32.9	29.3	25.6	17.3	16.5	18.2
	PD1 Ab	43.8	39.5	38.7	26.3	24.3	25.6
	Lac.	35.4	36.2	38.2	28	25.1	26.9
	Combo	49.4	50.23	46.3	38.9	40.2	36.8
