# Supplementary material for: Lanatoside C activates the E3 ligase STUB1 to inhibit FOXP3 transcriptional activity and promote antitumor immunity
Source: EMBO Mol Med. 2025 Feb 20;17(3):563–88. doi: 10.1038/s44321-025-00200-y (PMC11904033; doi:10.1038/s44321-025-00200-y)
Supplement: Supplementary file 8 — EV Figure and Appendix Figure Source Data [file 44321_2025_200_MOESM8_ESM.zip › Fig. EV5/Figure EV5G.xlsx]

## Sheet: Sheet1
		CD4+IFNg+
	Veh.	34.1	30.2	35.2
	PD1 Ab	49.7	46.2	47.6
	Lac.	40.1	41.3	43.2
	Combo	51	54.3	52.8
