# Supplementary material for: Lanatoside C activates the E3 ligase STUB1 to inhibit FOXP3 transcriptional activity and promote antitumor immunity
Source: EMBO Mol Med. 2025 Feb 20;17(3):563–88. doi: 10.1038/s44321-025-00200-y (PMC11904033; doi:10.1038/s44321-025-00200-y)
Supplement: Supplementary file 8 — EV Figure and Appendix Figure Source Data [file 44321_2025_200_MOESM8_ESM.zip › Appendix Fig. S1/Appendix Fig. S1B.xlsx]

## Sheet: Sheet1
		Luciferase
	1	1208	1109	1153
	2	1182	1200	1163
	3	933	950	940
	4	1011	1100	1069
	5	963	958	962
	6	1584	1632	1610
	7	2276	2356	2317
	8	789	800	795
	9	857	700	750
	10	8471	8963	8563
	11	367	352	360
	12	3607	3802	3705
	13	329	300	321
	14	302	320	311
	15	1322	1200	1278
	16	1649	1800	1702
	17	479	510	492
	18	2100	2136	2132
	19	2786	2856	2768
	20	2364	2230	2556
