# Supplementary material for: Lanatoside C activates the E3 ligase STUB1 to inhibit FOXP3 transcriptional activity and promote antitumor immunity
Source: EMBO Mol Med. 2025 Feb 20;17(3):563–88. doi: 10.1038/s44321-025-00200-y (PMC11904033; doi:10.1038/s44321-025-00200-y)
Supplement: Supplementary file 8 — EV Figure and Appendix Figure Source Data [file 44321_2025_200_MOESM8_ESM.zip › Appendix Fig. S1/Appendix Fig. S1C.xlsx]

## Sheet: Sheet1
	Luciferase
	P5-C9	6788
	P5-G11	632
	P5-G3	5018
	DMSO	9235
	DMSO	10857
	DMSO	8824
	P9-A7	550
	P9-D7	536
	P9-E7	8216
	P9-G3	8139
	DMSO	6704
	DMSO	6890
	P10-B4	6822
	P11-B3	5647
	P12-F9	2921
	P14-C7	5767
	P14-E6	7551
	DMSO	7178
	DMSO	9509
	P16-C7	8230
	P16-F10	2373
	P17-C5	6163
	P17-C7	6906
	P17-H7	3713
	P18-A6	4560
	P18-A7	5555
	P18-B4	6510
	P18-C11	6766
	P19-A5	4824
	P19-A11	4930
	P19-C4	9595
	P19-C11	4714
	P19-D8	5811
	P19-F4	6125
	P19-G10	6465
	P20-A10	11008
	P20-B10	3695
	P20-G3	4812
	P20-G7	9075
	P20-H8	758
	P21-B7	7675
	P21-B9	2035
	P21-D9	6692
	P21-E9	7120
	P2-D10	4772
	P4-E8	5284
	P6-D6	6225
	P4-F10	11366
	P22-A4	4412
	P22-D8	4529
	DMSO	7252
	P22-G6	8852
	P23-C7	8732
	P23-B9	10232
	DMSO	8662
	DMSO	8840
	P1-C3	6074
	P1-C5	5202
	DMSO	8228
	DMSO	9497
