# Supplementary material for: Lanatoside C activates the E3 ligase STUB1 to inhibit FOXP3 transcriptional activity and promote antitumor immunity
Source: EMBO Mol Med. 2025 Feb 20;17(3):563–88. doi: 10.1038/s44321-025-00200-y (PMC11904033; doi:10.1038/s44321-025-00200-y)
Supplement: Supplementary file 8 — EV Figure and Appendix Figure Source Data [file 44321_2025_200_MOESM8_ESM.zip › Appendix Fig. S1/Appendix Fig. S1D.xlsx]

## Sheet: Sheet1
	Luciferase
	P5-C9	0.5697
	P5-G11	0.6973
	P5-G3	0.5373
	DMSO	0.5981
	DMSO	0.6019
	DMSO	0.6275
	P9-A7	0.2963
	P9-D7	0.0972
	P9-E7	0.6045
	P9-G3	0.7513
	DMSO	0.8241
	DMSO	0.8281
	P10-B4	0.5536
	P11-B3	0.661
	P12-F9	0.5389
	P14-C7	0.6356
	P14-E6	0.6652
	DMSO	0.7097
	DMSO	0.7601
	P16-C7	0.6071
	P16-F10	0.6728
	P17-C5	0.6586
	P17-C7	0.5678
	P17-H7	0.4867
	P18-A6	0.3963
	P18-A7	0.5048
	P18-B4	0.6924
	P18-C11	0.6619
	P19-A5	0.5577
	P19-A11	0.6059
	P19-C4	0.5991
	P19-C11	0.6424
	P19-D8	0.6043
	P19-F4	0.5668
	P19-G10	0.4922
	P20-A10	0.5637
	P20-B10	0.4714
	P20-G3	0.5421
	P20-G7	0.6276
	P20-H8	0.7023
	P21-B7	0.56
	P21-B9	0.6113
	P21-D9	0.516
	P21-E9	0.2972
	P2-D10	0.5834
	P4-E8	0.6073
	P6-D6	0.5895
	P4-F10	0.616
	P22-A4	0.7132
	P22-D8	0.7102
	DMSO	0.7975
	P22-G6	0.6388
	P23-C7	0.659
	P23-B9	0.6066
	DMSO	0.7662
	DMSO	0.8214
	P1-C3	0.8562
	P1-C5	0.8057
	DMSO	0.8235
	DMSO	0.731
