# Supplementary material for: Lanatoside C activates the E3 ligase STUB1 to inhibit FOXP3 transcriptional activity and promote antitumor immunity
Source: EMBO Mol Med. 2025 Feb 20;17(3):563–88. doi: 10.1038/s44321-025-00200-y (PMC11904033; doi:10.1038/s44321-025-00200-y)
Supplement: Supplementary file 9 — Source data Fig. 1 [file 44321_2025_200_MOESM9_ESM.zip]

Archive with 16 entries (12 files):
- EMM-2024-20400_SourceDataForFigure 1/
- EMM-2024-20400_SourceDataForFigure 1/Figure 1B.xlsx
- EMM-2024-20400_SourceDataForFigure 1/Figure 1C.xlsx
- EMM-2024-20400_SourceDataForFigure 1/Figure 1D & E/
- EMM-2024-20400_SourceDataForFigure 1/Figure 1D & E/LN 6H_001_D_029.fcs
- EMM-2024-20400_SourceDataForFigure 1/Figure 1D & E/LN 6H_001_L_024.fcs
- EMM-2024-20400_SourceDataForFigure 1/Figure 1F & G/
- EMM-2024-20400_SourceDataForFigure 1/Figure 1F & G/LN DMSO.fcs
- EMM-2024-20400_SourceDataForFigure 1/Figure 1F & G/LN LAC.fcs
- EMM-2024-20400_SourceDataForFigure 1/Figure 1H.xlsx
- EMM-2024-20400_SourceDataForFigure 1/Figure 1I/
- EMM-2024-20400_SourceDataForFigure 1/Figure 1I/_001_ln DMSO MIX_004_001.fcs
- EMM-2024-20400_SourceDataForFigure 1/Figure 1I/_001_ln LAC MIX_011_002.fcs
- EMM-2024-20400_SourceDataForFigure 1/Figure 1I/_001_sp DMSO MIX_012_003.fcs
- EMM-2024-20400_SourceDataForFigure 1/Figure 1I/_001_sp LAC MIX_013_004.fcs
- EMM-2024-20400_SourceDataForFigure 1/Figure 1J.xlsx
