# Supplementary material for: Lanatoside C activates the E3 ligase STUB1 to inhibit FOXP3 transcriptional activity and promote antitumor immunity
Source: EMBO Mol Med. 2025 Feb 20;17(3):563–88. doi: 10.1038/s44321-025-00200-y (PMC11904033; doi:10.1038/s44321-025-00200-y)
Supplement: Supplementary file 9 — Source data Fig. 1 [file 44321_2025_200_MOESM9_ESM.zip › EMM-2024-20400_SourceDataForFigure 1/Figure 1B.xlsx]

## Sheet: Sheet1
1.08579	0.924761	0.859781	0.781024	0.815224	0.737639	0.762849	0.721712	0.670999	0.684262
0.948114	0.83418	0.84571	0.84102	0.640219	0.71966	0.787375	0.695329	0.69699	0.533954
0.911862	0.589994	0.042799	0.747117	0.245065	0.689662	0.735392	0.728552	0.671585	0.74979
0.959644	0.720637	0.814344	0.735392	0.740571	0.732656	0.883037	0.735392	0.71624	1.21367
0.902677	0.839164	1.12898	0.796658	0.764022	0.755521	0.665722	0.717803	0.773793	1.24559
0.916748	1.16768	1.3803	0.786887	0.863397	1.03117	0.448016	0.940981	0.788548	1.36012
0.930819	0.881376	1.00469	0.956615	0.85812	0.936389	0.830565	0.812683	0.800176	0.766172
1.07622	0.996287	1.11784	1.01339	0.87395	0.896521	0.835744	0.946844	0.856654	0.702324
1.24067	1.43248	0.879519	0.878933	0.941372	0.89359	0.758061	0.772132	1.03655	0.83142
1.01593	0.86623	0.774086	0.870725	0.833985	0.818644	0.783467	0.815517	0.876979	0.679081
0.959547	0.704612	0.804964	0.63377	0.714188	0.786203	0.730408	0.758843	0.73803	0.785914
0.923588	0.734708	2.94509	0.786203	0.729822	2.02658	0.713602	0.711257	2.0468	0.994259
0.942154	0.808872	0.698554	0.728063	0.669826	0.732949	0.744284	0.754935	0.783076	4.43265
1.00713	0.710866	0.787766	0.799492	0.799492	0.665331	0.772328	0.756107	0.792847	0.933912
1.13299	0.911472	0.887336	0.839652	0.871702	0.801251	0.960915	0.87776	0.895935	0.909339
1.33486	0.985245	1.12791	1.14481	0.751808	1.44166	1.04534	1.05198	1.18976	0.627765
1.74751	1.46736	1.48085	1.41059	1.38274	1.39408	1.35802	1.64794	1.38939	0.648908
1.53537	1.46248	1.37571	1.3289	1.34884	0.986027	1.32597	1.06058	1.17579	0.58261
1.36887	1.19377	1.0683	1.18439	1.19474	1.16064	0.838284	1.13367	1.02873	1.39646
1.3631	1.27252	1.1411	0.970979	1.07143	1.21624	1.14618	1.19162	1.107	0.700224
1.36095	1.18341	0.943424	1.08863	1.37532	1.04768	1.13719	0.097811	1.09488	0.861943
1.49502	1.25718	0.939124	1.08882	1.16572	1.22728	1.16201	1.19357	0.978992	0.925987
1.52453	1.40903	1.17246	1.15341	1.2392	1.21546	1.35959	1.23021	1.064	0.706669
1.81571	1.80868	1.58941	1.46873	1.62429	1.52023	1.61784	1.97196	1.52218	0.742524
1.16393	1.03244	1.04301	1.01023	0.97321	0.937808	0.816555	0.83104	0.692506	0.63552
1.14838	1.02595	0.984004	0.075727	0.846197	0.754474	0.711409	0.696532	0.648322	0.627257
1.09575	1.02774	0.911074	0.672539	0.808725	0.72321	0.603188	0.639485	0.625336	0.229711
1.17629	1.04156	0.843904	0.806376	0.14217	0.609004	0.64217	0.631879	0.557327	0.951224
1.21862	0.946197	0.805928	0.777013	0.759955	0.682718	0.66236	0.644072	0.358557	0.696767
1.23814	0.957998	0.886969	0.87019	0.736186	0.720749	0.738647	0.677796	0.625783	0.808947
1.23859	1.07735	0.981544	0.805705	0.642058	0.829586	0.74066	0.626454	0.479474	0.909409
1.39418	1.50503	1.17461	0.82321	0.813087	1.0146	1.10034	0.94821	0.7184	0.99608
1.77545	1.32103	1.36471	1.27399	1.57293	1.37506	1.47433	1.28557	1.03384	1.6991
1.53149	1.31158	1.18082	1.12897	1.41521	0.964541	0.997707	0.944799	0.900951	0.840381
1.4387	1.21348	1.15235	0.885906	0.764709	0.66745	0.865492	0.846309	0.781544	0.788435
1.38087	1.98054	1.02142	0.971029	0.500839	0.949832	0.924161	0.882998	0.476174	0.703164
1.36236	0.990436	0.841387	1.00067	0.934564	0.849497	0.925727	0.738702	0.852964	0.66907
1.44457	1.14871	0.968121	0.819407	0.906879	0.928412	0.969911	0.952852	0.928523	0.732638
1.69664	1.62237	2.79581	0.669911	0.90453	1.20956	1.19385	1.14513	1.09849	0.793055
2.17416	1.80218	1.27724	1.71219	1.29961	1.97086	1.52114	2.0236	1.26695	0.819588
1.7566	1.566	1.4387	1.31756	1.65229	1.20106	1.69105	1.66823	1.2604	1.02275
1.46857	1.7552	1.10386	0.961409	1.02164	1.08893	0.983166	1.1264	1.02008	1.18359
1.33988	1.40716	0.988199	1.88462	0.946477	0.931879	0.517282	0.905761	0.931544	0.945354
1.30364	1.00447	1.01052	0.919575	0.932886	0.677293	0.849944	1.0288	0.886913	0.875177
1.25492	1.35844	0.98943	0.879418	0.916107	0.513814	0.795805	0.863926	0.745582	0.869606
1.29407	1.0363	1.14346	0.932998	0.918233	0.920134	0.901734	0.845134	0.989094	0.884262
1.42209	5.85805	1.03205	1.11353	1.03093	1.00056	1.00078	0.918456	1.01376	1.00525
1.60587	1.41594	1.283	1.17746	1.3255	1.22405	1.19016	1.07343	1.18479	1.15091
0.938982	0.870805	4.46326	1.02875	0.841331	0.680817	0.862975	0.777908	0.797931	1.02509
0.808949	0.717673	0.886074	0.720582	0.734843	2.61577	0.682606	0.528523	0.617282	0.681462
0.785962	0.76085	0.836409	0.719799	0.67198	0.75783	0.68764	0.645749	0.627908	0.782554
0.831711	0.704474	0.681376	0.7	0.744463	0.758277	0.660738	0.651007	0.58557	0.936782
0.783725	0.731823	0.645861	0.661969	0.634284	0.743233	0.700783	0.771812	0.624664	2.70519
0.827069	0.784843	0.692114	0.699217	0.763982	0.824049	0.732383	0.674217	0.615828	0.557757
0.828691	1.49424	0.711633	0.733277	0.777796	0.741667	0.700336	0.547931	0.649776	0.697984
1.10676	1.07309	1.04445	1.07295	1.08877	1.17313	1.0287	1.24307	0.941473	0.405139
0.974797	0.91431	2.01743	0.964646	0.889317	0.807547	0.816088	0.83646	2.3415	0.575749
0.91781	0.888057	0.865374	3.29151	0.861103	0.823789	0.777793	0.728717	1.86922	0.607673
0.902828	0.828619	0.860123	0.811607	0.769112	0.83324	0.767852	0.713596	0.738379	0.758121
0.940003	0.877975	0.964226	0.851582	0.83282	0.864604	0.795365	0.762672	0.761131	0.825749
0.871535	0.853962	0.851442	0.844161	0.828199	0.800126	0.758051	0.775693	0.812447	0.972907
0.922151	0.8338	0.858863	0.843321	0.851582	0.868454	0.865794	0.799286	0.41956	1.04974
0.884836	0.858443	0.802086	0.816088	0.792285	0.860823	0.768692	0.744539	0.923691	0.558389
0.954285	0.943083	1.02821	0.83674	0.857043	0.879516	0.978577	0.855083	0.804046	0.82145
1.56637	1.30104	1.48796	1.30608	1.25833	1.08387	1.22466	1.12875	1.08877	0.8508
1.43671	1.13988	1.13029	0.469196	1.02254	0.993909	0.990129	0.898768	1.04635	0.842387
1.33625	1.09605	1.34234	1.02422	0.990269	0.758891	0.772473	0.75203	0.83002	0.811243
1.31532	1.21703	1.02688	2.41354	0.847662	1.07946	0.809787	0.813568	0.597382	1.00618
1.31378	1.07988	0.895407	1.0308	0.865514	1.34612	0.851582	0.891207	0.854873	0.891066
1.36663	1.09689	0.878675	0.99783	0.905909	0.92061	0.893307	0.83576	0.83352	1.14651
1.53108	1.16158	1.4624	1.11082	1.01295	1.18909	0.995589	0.940423	0.785564	1.08508
1.82134	1.57043	1.19966	5.32764	1.36803	1.58324	2.24762	1.97403	1.77604	0.934122
1.65948	1.64646	1.25161	1.23362	1.12847	1.80692	1.0364	0.970036	1.0712	0.766501
1.33275	1.1473	1.0642	1.01995	0.799006	1.03836	0.870414	0.921171	0.779614	0.675951
1.18923	1.07792	0.965486	0.986558	0.838701	0.771213	0.756091	0.740759	0.606133	0.714613
1.24272	0.784374	1.10319	0.888337	0.793825	0.75077	0.896178	0.758471	0.739779	1.37746
1.26785	0.942663	0.911789	0.927471	0.674461	0.903668	1.89905	0.818888	0.82988	0.902963
1.30916	1.07218	0.791585	0.930412	0.858583	0.948824	0.884416	0.58681	0.83408	0.892535
1.37909	1.15458	0.283534	1.02065	1.02401	1.06952	0.461775	0.942803	0.932092	1.04998
1.83394	1.47935	1.44637	0.910949	1.28024	1.40983	1.90325	0.060277	1.23754	1.49803
1.11131	0.646808	1.06693	1.78893	1.07624	0.094371	0.468776	0.946164	0.82967	0.677731
1.28879	1.3247	1.38148	0.58079	1.21843	0.969266	0.891417	1.3812	1.07106	0.948366
1.11719	1.18601	0.983758	0.885256	0.993979	1.17558	1.29775	0.905559	0.881056	0.742338
1.11803	0.986558	0.896738	0.929292	1.03577	0.924391	0.881056	0.791795	0.773873	0.803637
1.13281	0.9986	0.702184	0.966746	1.60032	0.728437	0.857743	0.944623	0.708625	0.685362
1.11047	0.987258	0.861943	1.38554	0.716466	0.886096	0.58443	0.649188	0.686082
1.13057	0.862504	0.957085	0.968846	0.892677	0.945603	0.815108	0.798236	0.530734
1.26001	1.14219	1.02541	1.06413	1.06693	1.13001	1.01169	0.960165	0.847522
1.39057	1.12381	1.17256	2.14158	0.899778	0.873756	0.821824	0.767051	0.919668
1.14691	0.946999	7.36654	0.814833	0.485445	0.854838	0.68633	0.798943	0.720241
1.12145	0.720017	0.77636	0.886281	0.785072	0.870952	0.287139	0.608526	0.636941
1.11364	0.905124	0.78552	0.686779	0.530497	0.637389	0.588486	0.946251	0.632641
1.13192	3.38428	0.738935	0.838312	0.662514	0.596375	0.976348	0.652232	0.613312
1.22296	0.961132	0.783913	0.79397	0.638885	0.72641	0.66386	4.28567	0.711904
1.29987	1.11981	0.944008	0.857903	0.797971	0.848968	0.889795	0.94154	0.793297
1.03759	1.04989	0.869632	0.8126	0.906067	0.785471	0.716383	1.86971	1.05919
1.2858	1.39491	1.28506	1.01846	1.14922	1.13211	1.10582	0.878569	0.838477
1.27483	1.14024	1.09933	1.08296	1.32616	0.992119	0.918956	0.789006	0.249368
1.19044	1.08554	1.09383	1.00147	1.03921	4.08937	0.213032	0.853281	0.758611
1.20824	0.636861	1.06963	1.03457	0.935455	0.871302	1.18386	0.977781	0.662542
1.27635	1.0753	1.05163	1.00928	0.936633	0.896492	0.693354	0.708797	0.701112
1.26486	0.706391	1.08954	0.975817	1.00665	0.840834	0.731188	0.724338	0.712651
1.36999	1.1477	1.12015	1.06592	1.06423	0.999042	0.851661	0.803982	0.814637
1.3859	1.3212	1.21603	1.18865	1.10783	1.18644	0.930913	0.870025	0.863642
2.62529	2.50274	2.30351	2.25165	2.09855	2.24747	1.76342	1.64808	1.63599
1.65213	1.43875	1.37875	0.3229	1.15803	0.639847	0.909171	1.46549	1.51037
1.4893	1.33248	2.95624	2.25105	0.897219	0.990373	0.460562	0.817784	0.867222
1.34127	1.2303	1.00772	0.99121	0.860664	2.7982	1.00344	0.708957	0.718817
1.36606	1.18463	0.969631	1.03981	0.762534	1.06962	0.691982	0.172496	0.783369
1.41875	0.606037	0.950981	1.19003	0.934936	1.00354	0.816947	0.657009	0.867222
1.50753	1.21817	1.03572	0.980467	0.938471	0.912241	0.908985	0.677611	0.671937
1.68054	1.70375	1.31346	1.03934	1.01032	0.287973	0.696075	1.04804	1.01846
1.98921	1.75537	1.6092	1.21733	1.24947	1.64892	0.877825	1.24356	1.83876
1.22519	0.990885	0.755511	1.29286	0.570552	0.84327	1.37206	0.754581	0.485211
1.06939	0.63608	0.707469	0.735373	0.626546	0.423542	0.159008	0.620128	0.144126
0.986559	0.853549	0.750023	0.705237	0.587806	0.578458	0.595526	0.520975	0.573063
0.896707	0.802344	0.731374	0.666636	0.566924	0.570087	0.536462	0.531997	0.175565
0.939354	0.731281	0.544926	0.581853	0.596642	0.513813	1.24407	0.699191	0.345782
0.984234	1.0732	2.34959	0.655567	1.1465	0.785555	0.631337	0.525533	0.608222
1.13041	0.906427	0.789927	0.726956	0.535811	0.792066	0.982467	3.77504	0.742443
1.12692	1.04896	1.07745	0.699606	1.05787	1.03548	1.06601	0.996821	0.93107
1.06957	1.0655	0.39298	0.796643	1.20972	0.951927	0.99504	0.945059	0.928526
1.15694	1.21506	1.15287	1.16635	1.21226	1.15338	1.0337	0.948111	0.904617
1.1605	0.725296	12.4519	1.22345	1.12794	1.12489	4.41473	0.876637	5.46102
1.14803	1.1577	1.14905	1.20259	1.10836	1.14753	1.04973	0.940989	1.02633
1.20488	1.20158	1.08724	1.10988	1.18199	1.07796	1.09157	1.03472	0.737759
1.1769	1.09284	1.11573	1.08	1.15846	1.02302	1.15134	1.08979	1.00928
1.21658	1.12565	1.05405	1.05558	1.23515	1.39412	1.292	1.05049	1.13176
1.10759	0.904871	0.786214	0.793845	0.551825	0.106957	0.694773	0.707745	0.690958
0.96528	0.512273	0.658909	0.69401	0.723388	0.706473	0.689432	0.764085	0.569376
0.926237	0.824876	0.716775	0.749841	0.594302	0.660181	0.622536	0.564034	0.752893
0.974946	0.811649	0.758235	0.703421	0.666031	0.769935	0.676205	0.552842	0.570393
0.966298	0.805545	0.751876	0.553605	0.972402	0.658146	0.686379	0.605748	0.565052
1.0393	0.800458	0.746026	0.863157	0.786723	0.683327	0.68002	0.657128	0.657891
1.02302	1.00267	0.921913	0.797151	0.80936	0.91123	0.772733	0.603205	0.739667
1.12413	0.869007	1.01412	0.853491	1.03218	1.18937	0.967061	0.971385	0.899784
2.31286	1.22828	1.38929	1.2756	1.06295	0.017805	0.975582	0.696299	0.88058
1.89164	1.5082	1.31845	0.831235	1.04744	0.665904	0.718937	0.452881	0.685616
1.31845	2.63818	1.07262	0.732163	2.65242	0.885158	0.667175	1.45008	0.705965
1.34465	1.2466	1.43533	0.822332	0.756581	0.022129	0.796261	0.727839	0.66158
1.22879	1.0917	0.909322	0.768536	0.931324	0.344016	0.825385	0.667684	0.698843
1.26262	1.11789	1.00712	0.8409	0.795244	0.837085	0.770825	0.691975	0.64759
1.44194	0.614015	1.0922	1.08432	0.942007	0.935648	0.968206	0.852601	0.825385
1.95739	1.6364	1.59443	1.21391	1.26644	1.30345	1.03332	1.23541	1.07949
1.14303	0.965738	0.974884	0.982768	0.889988	0.93925	1.25258	0.826861	0.660179
1.10725	1.05074	0.957872	0.967421	0.936561	0.924763	0.883952	1.05124	0.957506
1.07917	1.03064	1.04965	0.899866	0.537802	0.882873	0.593502	0.903086	0.910385
1.0722	1.04657	0.902226	0.883604	0.900196	0.855013	0.78519	0.907129	0.940019
1.0544	1.02557	0.851922	0.78744	0.927561	0.880513	0.902336	0.867361	0.906177
1.15426	1.08508	0.996726	0.879562	0.888818	0.941976	0.903488	0.993835	1.10515
1.18183	1.1277	1.14074	0.940549	0.932244	1.08113	0.943458	0.992555	1.31491
1.38103	1.20253	1.07685	1.01926	1.08561	1.03373	0.150658	0.93733	1.06737
0.757676	0.833615	0.826633	1.15834	0.739938	0.771771	0.873775	1.25809	1.00108
0.8553	0.890602	0.847407	1.11146	0.830081	1.03528	0.728077	1.56698	0.952901
0.938893	0.943881	1.57479	1.34533	0.849944	1.0876	1.02038	1.04406	0.48725
0.989591	1.01245	1.31044	1.45151	0.84758	1.12284	1.31577	1.04372	0.967105
0.983737	1.03079	1.21897	1.56358	0.848664	1.11161	1.02808	0.946851	1.09027
1.06716	1.0754	1.2477	1.31232	0.827479	1.31533	1.0304	0.976971	0.985406
1.01986	1.03804	0.2742	1.18822	0.816116	1.15559	2.2078	0.954181	0.983867
0.98571	0.951774	2.53736	1.47773	0.762837	0.900382	1.18078	0.978511	1.07056
0.722351	0.94154	1.09334	0.999012	0.989226	1.01838	0.695525	0.922318	0.705296
0.893777	0.94247	1.00391	0.935939	0.957726	0.919714	0.735099	0.730311	0.560582
0.745512	0.980188	0.853223	1.37257	0.995939	0.864781	0.017686	0.85343	0.533125
0.758348	0.762255	0.865687	0.773995	1.04849	0.896299	0.064979	0.427985	0.546707
0.739606	0.729002	0.923728	0.871751	0.8168	0.885781	0.710866	0.657807	0.622826
0.607339	1.6857	1.0399	2.57371	0.98425	0.898659	0.717999	0.681259	0.675493
0.950609	0.946517	1.04897	1.29952	1.12516	0.949384	0.775259	0.70383	0.701681
1.46428	1.60673	1.50288	2.22001	1.13476	1.05526	0.224839	0.760797	0.911178
0.597014	0.939447	0.884987	0.933559	0.904328	0.740069	1.13787	1.12361	1.14286
0.595619	0.679704	0.757743	0.879565	0.845932	0.674993	0.754544	0.815712	1.04475
0.535904	0.779183	0.690354	0.968579	1.18087	0.690758	0.83887	0.837307	1.07016
0.514278	0.790857	0.689564	0.781312	0.832488	0.719663	0.867207	0.845906	1.03342
7.16357	0.598595	0.712259	0.941864	0.828433	0.715869	0.797147	0.827047	1.0512
0.561994	1.38485	0.757092	0.867096	0.856839	0.742519	0.855873	0.901896	1.01671
0.722212	1.43991	0.954004	1.05107	0.034738	0.780532	1.03479	1.01925	1.23363
0.824113	0.676459	0.730383	1.02554	0.816875	0.651553	1.11442	1.28493	1.44655
0.779346	0.748824	0.737759	0.850559	0.813647	0.910291	1.55022	1.61589	1.6625
0.852346	2.1053	0.781127	1.43602	1.45475	1.13473	1.32421	1.23901	1.25679
0.792827	1.0276	0.766883	0.991555	1.10095	1.15559	0.054231	1.12234	1.22709
0.899784	0.834287	0.823096	0.861577	0.991107	1.14536	0.935509	0.864276	1.15654
0.883505	0.828691	0.824876	0.876063	0.959843	1.15302	1.14051	1.24643	1.33125
1.17067	0.898003	0.799186	0.913591	1.09804	1.16063	1.42427	1.20764	1.28816
0.996821	0.920895	0.914282	1.02903	1.05856	1.24581	1.39818	1.84923	1.39251
0.791301	0.648226	0.992751	1.25705	1.43121	1.50822	1.51573	1.61784	1.70813
0.556149	0.485311	0.770698	1.69273	1.59116	1.92198	0.764989	0.701678	0.811969
0.534147	0.53898	0.713214	2.07729	1.32394	1.48568	0.480593	0.548937	0.751678
0.483276	0.584891	0.794353	1.03703	1.0316	1.23786	0.572036	0.43311	0.746197
0.517868	0.604985	0.736869	0.875615	0.908893	1.13697	0.404027	0.625112	0.705817
0.572428	0.618212	0.7562	2.70168	0.93311	1.00917	0.565996	0.675224	0.704586
0.686634	0.274068	0.90131	0.832438	0.829306	0.984955	1.03579	0.632662	0.724329
0.885286	0.940481	1.17029	0.766051	1.1731	1.04597	0.704027	0.686969	0.789653
0.930537	0.955089	1.11846	0.91368	0.977107	1.10368	0.864954	1.02037	1.08667
1.23943	1.22013	1.25962	0.745099	0.683282	0.658779	0.693153	0.91697	1.08779
0.78406	0.697427	0.848266	0.726897	0.589191	0.612644	0.736208	0.74699	1.021
0.612248	0.639262	0.722707	0.652548	0.630566	0.6634	0.757351	0.805307	1.06448
0.580761	0.610794	0.696532	0.704425	0.632386	0.644707	0.82946	0.91641	1.10319
0.610011	0.714989	0.66443	0.762952	0.679362	0.688463	0.922431	1.03612	1.21864
0.601119	0.632494	0.692114	0.689303	0.644847	0.686922	1.54726	1.44903	1.56931
0.690548	0.683277	0.714094	0.707435	0.741459	0.634066	0.481378	1.19063	1.29438
0.604195	0.672204	0.745358	0.75399	0.615024	0.762672	0.118524	1.69973	0.905069
