# Supplementary material for: Lanatoside C activates the E3 ligase STUB1 to inhibit FOXP3 transcriptional activity and promote antitumor immunity
Source: EMBO Mol Med. 2025 Feb 20;17(3):563–88. doi: 10.1038/s44321-025-00200-y (PMC11904033; doi:10.1038/s44321-025-00200-y)
Supplement: Supplementary file 9 — Source data Fig. 1 [file 44321_2025_200_MOESM9_ESM.zip › EMM-2024-20400_SourceDataForFigure 1/Figure 1C.xlsx]

## Sheet: Sheet1
		Cd25			Ctla4			Foxp3			Il10			Ifnγ
	DMSO	1.00318	1.10706	0.900512	1.14406	0.958561	0.800131	1.12601	0.921773	0.886356	1.02126	0.977652	1.06236	1.1243	0.893312	1.00881
	Lac.	0.436256	0.739425	0.537841	0.342719	0.365509	0.489114	0.349363	0.460604	0.397824	0.484927	0.472456	0.55632	0.993489	0.822807	0.658148
