# Supplementary material for: Lanatoside C activates the E3 ligase STUB1 to inhibit FOXP3 transcriptional activity and promote antitumor immunity
Source: EMBO Mol Med. 2025 Feb 20;17(3):563–88. doi: 10.1038/s44321-025-00200-y (PMC11904033; doi:10.1038/s44321-025-00200-y)
Supplement: Supplementary file 9 — Source data Fig. 1 [file 44321_2025_200_MOESM9_ESM.zip › EMM-2024-20400_SourceDataForFigure 1/Figure 1H.xlsx]

## Sheet: Sheet1
		48 h			72 h
	DMSO	6.12944	5.96278	6.185	70.7406	76.1294	70.5739
	Lac.	2.12944	1.685	1.90722	17.7406	22.4072	17.685
