# Supplementary material for: Lanatoside C activates the E3 ligase STUB1 to inhibit FOXP3 transcriptional activity and promote antitumor immunity
Source: EMBO Mol Med. 2025 Feb 20;17(3):563–88. doi: 10.1038/s44321-025-00200-y (PMC11904033; doi:10.1038/s44321-025-00200-y)
Supplement: Supplementary file 9 — Source data Fig. 1 [file 44321_2025_200_MOESM9_ESM.zip › EMM-2024-20400_SourceDataForFigure 1/Figure 1J.xlsx]

## Sheet: Sheet1
		PI			DI
	DMSO	2.4	2.35	2.45	1.98	1.9	2.06
	Lac.	1.72	1.68	1.85	1.22	1.09	1.31
