# Supplementary material for: Lanatoside C activates the E3 ligase STUB1 to inhibit FOXP3 transcriptional activity and promote antitumor immunity
Source: EMBO Mol Med. 2025 Feb 20;17(3):563–88. doi: 10.1038/s44321-025-00200-y (PMC11904033; doi:10.1038/s44321-025-00200-y)
Supplement: Supplementary file 10 — Source data Fig. 2 [file 44321_2025_200_MOESM10_ESM.zip]

Archive with 21 entries (16 files):
- EMM-2024-20400_SourceDataForFigure 2/
- EMM-2024-20400_SourceDataForFigure 2/Figure 2A/
- EMM-2024-20400_SourceDataForFigure 2/Figure 2A/proliferation-_CD4+CD25-dmso_003.fcs
- EMM-2024-20400_SourceDataForFigure 2/Figure 2A/proliferation_CD4+CD25+DMSO_001.fcs
- EMM-2024-20400_SourceDataForFigure 2/Figure 2A/proliferation_CD4+CD25+LAC_002.fcs
- EMM-2024-20400_SourceDataForFigure 2/Figure 2B.xlsx
- EMM-2024-20400_SourceDataForFigure 2/Figure 2C/
- EMM-2024-20400_SourceDataForFigure 2/Figure 2C/CD4+CD25+ DMSO.fcs
- EMM-2024-20400_SourceDataForFigure 2/Figure 2C/CD4+CD25+ LAC.fcs
- EMM-2024-20400_SourceDataForFigure 2/Figure 2C/CD4+CD25-DMSO.fcs
- EMM-2024-20400_SourceDataForFigure 2/Figure 2D.xlsx
- EMM-2024-20400_SourceDataForFigure 2/Figure 2E/
- EMM-2024-20400_SourceDataForFigure 2/Figure 2E/2E CD4+CD25+ DMSO.fcs
- EMM-2024-20400_SourceDataForFigure 2/Figure 2E/2E CD4+CD25+ LAC.fcs
- EMM-2024-20400_SourceDataForFigure 2/Figure 2E/2E CD4+CD25-DMSO.fcs
- EMM-2024-20400_SourceDataForFigure 2/Figure 2F.xlsx
- EMM-2024-20400_SourceDataForFigure 2/Figure 2G/
- EMM-2024-20400_SourceDataForFigure 2/Figure 2G/EG7_CD25+ CTL-EG7-DMSO_028_027.fcs
- EMM-2024-20400_SourceDataForFigure 2/Figure 2G/EG7_CD25+ CTL-EG7-LAC_026_025.fcs
- EMM-2024-20400_SourceDataForFigure 2/Figure 2G/EG7_CD25- CTL-EG7-DMSO_031_030.fcs
- EMM-2024-20400_SourceDataForFigure 2/Figure 2H.xlsx
