# Supplementary material for: Lanatoside C activates the E3 ligase STUB1 to inhibit FOXP3 transcriptional activity and promote antitumor immunity
Source: EMBO Mol Med. 2025 Feb 20;17(3):563–88. doi: 10.1038/s44321-025-00200-y (PMC11904033; doi:10.1038/s44321-025-00200-y)
Supplement: Supplementary file 10 — Source data Fig. 2 [file 44321_2025_200_MOESM10_ESM.zip › EMM-2024-20400_SourceDataForFigure 2/Figure 2B.xlsx]

## Sheet: Sheet1
		DMSO-CD25-			DMSO-CD25+			Lac-CD25+
	PI	2.43	2.22	2.5	1.22	1.45	1.2	2.46	2.36	2.59
	DI	1.68	1.57	1.79	0.86	1.01	0.85	1.72	1.68	1.8
