# Supplementary material for: Lanatoside C activates the E3 ligase STUB1 to inhibit FOXP3 transcriptional activity and promote antitumor immunity
Source: EMBO Mol Med. 2025 Feb 20;17(3):563–88. doi: 10.1038/s44321-025-00200-y (PMC11904033; doi:10.1038/s44321-025-00200-y)
Supplement: Supplementary file 10 — Source data Fig. 2 [file 44321_2025_200_MOESM10_ESM.zip › EMM-2024-20400_SourceDataForFigure 2/Figure 2H.xlsx]

## Sheet: Sheet1
		DMSO-CD25-			DMSO-CD25+			Lac-CD25+
	CFSE+PI+	55.7	58.3	55.2	44.5	42.8	44.4	55.9	53	54.1
