# Supplementary material for: Lanatoside C activates the E3 ligase STUB1 to inhibit FOXP3 transcriptional activity and promote antitumor immunity
Source: EMBO Mol Med. 2025 Feb 20;17(3):563–88. doi: 10.1038/s44321-025-00200-y (PMC11904033; doi:10.1038/s44321-025-00200-y)
Supplement: Supplementary file 11 — Source data Fig. 3 [file 44321_2025_200_MOESM11_ESM.zip]

Archive with 26 entries (18 files):
- EMM-2024-20400_SourceDataForFigure 3/
- EMM-2024-20400_SourceDataForFigure 3/Figure 3A/
- EMM-2024-20400_SourceDataForFigure 3/Figure 3A/IP-FOXP3-Flag.tif
- EMM-2024-20400_SourceDataForFigure 3/Figure 3A/IP-RUNX1-Myc.tif
- EMM-2024-20400_SourceDataForFigure 3/Figure 3A/WCL-FOXP3-FLAG.tif
- EMM-2024-20400_SourceDataForFigure 3/Figure 3A/WCL-RUNX1-Myc.tif
- EMM-2024-20400_SourceDataForFigure 3/Figure 3A/β-Actin.tif
- EMM-2024-20400_SourceDataForFigure 3/Figure 3B/
- EMM-2024-20400_SourceDataForFigure 3/Figure 3B/RUNX1-Myc.tif
- EMM-2024-20400_SourceDataForFigure 3/Figure 3B/β-Actin.tif
- EMM-2024-20400_SourceDataForFigure 3/Figure 3C/
- EMM-2024-20400_SourceDataForFigure 3/Figure 3C/JURKAT-actin-2.tif
- EMM-2024-20400_SourceDataForFigure 3/Figure 3C/JURKAT-runx1-3.tif
- EMM-2024-20400_SourceDataForFigure 3/Figure 3D/
- EMM-2024-20400_SourceDataForFigure 3/Figure 3D/20220414-dfug_jurkat RUNX1 DMSO_006.fcs
- EMM-2024-20400_SourceDataForFigure 3/Figure 3D/20220414-dfug_jurkat RUNX1 LAC_008.fcs
- EMM-2024-20400_SourceDataForFigure 3/Figure 3E.xlsx
- EMM-2024-20400_SourceDataForFigure 3/Figure 3F/
- EMM-2024-20400_SourceDataForFigure 3/Figure 3F/RUNX1.tif
- EMM-2024-20400_SourceDataForFigure 3/Figure 3F/β-Actin.tif
- EMM-2024-20400_SourceDataForFigure 3/Figure 3G/
- EMM-2024-20400_SourceDataForFigure 3/Figure 3G/ACTIN.tif
- EMM-2024-20400_SourceDataForFigure 3/Figure 3G/RUNX1-Clu.tif
- EMM-2024-20400_SourceDataForFigure 3/Figure 3H/
- EMM-2024-20400_SourceDataForFigure 3/Figure 3H/Actin.tif
- EMM-2024-20400_SourceDataForFigure 3/Figure 3H/RUNX1.tif
