# Supplementary material for: Lanatoside C activates the E3 ligase STUB1 to inhibit FOXP3 transcriptional activity and promote antitumor immunity
Source: EMBO Mol Med. 2025 Feb 20;17(3):563–88. doi: 10.1038/s44321-025-00200-y (PMC11904033; doi:10.1038/s44321-025-00200-y)
Supplement: Supplementary file 11 — Source data Fig. 3 [file 44321_2025_200_MOESM11_ESM.zip › EMM-2024-20400_SourceDataForFigure 3/Figure 3E.xlsx]

## Sheet: Sheet1
		DMSO			Lac.
	RUNX1 expression	84.6	89.3	83.2	42.5	40.9	43.2
