# Supplementary material for: Lanatoside C activates the E3 ligase STUB1 to inhibit FOXP3 transcriptional activity and promote antitumor immunity
Source: EMBO Mol Med. 2025 Feb 20;17(3):563–88. doi: 10.1038/s44321-025-00200-y (PMC11904033; doi:10.1038/s44321-025-00200-y)
Supplement: Supplementary file 12 — Source data Fig. 4 [file 44321_2025_200_MOESM12_ESM.zip]

Archive with 40 entries (30 files):
- EMM-2024-20400_SourceDataForFigure 4/
- EMM-2024-20400_SourceDataForFigure 4/Figure 4A/
- EMM-2024-20400_SourceDataForFigure 4/Figure 4A/ACTIN.tif
- EMM-2024-20400_SourceDataForFigure 4/Figure 4A/RUNX1-Clu.tif
- EMM-2024-20400_SourceDataForFigure 4/Figure 4B/
- EMM-2024-20400_SourceDataForFigure 4/Figure 4B/ACTIN.tif
- EMM-2024-20400_SourceDataForFigure 4/Figure 4B/RUNX1.tif
- EMM-2024-20400_SourceDataForFigure 4/Figure 4C.xlsx
- EMM-2024-20400_SourceDataForFigure 4/Figure 4D/
- EMM-2024-20400_SourceDataForFigure 4/Figure 4D/actin-1.tif
- EMM-2024-20400_SourceDataForFigure 4/Figure 4D/ip-RUNX1-1.tif
- EMM-2024-20400_SourceDataForFigure 4/Figure 4D/IP-STUB1(Intense exposure).tif
- EMM-2024-20400_SourceDataForFigure 4/Figure 4D/IP-STUB1(Weak exposure).tif
- EMM-2024-20400_SourceDataForFigure 4/Figure 4D/WCL-RUNX1-4.tif
- EMM-2024-20400_SourceDataForFigure 4/Figure 4D/WCL-STUB1-1.tif
- EMM-2024-20400_SourceDataForFigure 4/Figure 4E/
- EMM-2024-20400_SourceDataForFigure 4/Figure 4E/DMSO/
- EMM-2024-20400_SourceDataForFigure 4/Figure 4E/DMSO/DAPI.tif
- EMM-2024-20400_SourceDataForFigure 4/Figure 4E/DMSO/Merge.tif
- EMM-2024-20400_SourceDataForFigure 4/Figure 4E/DMSO/RUNX1-tdTomato.tif
- EMM-2024-20400_SourceDataForFigure 4/Figure 4E/DMSO/STUB1-GFP.tif
- EMM-2024-20400_SourceDataForFigure 4/Figure 4E/Lac/
- EMM-2024-20400_SourceDataForFigure 4/Figure 4E/Lac/DAPI.tif
- EMM-2024-20400_SourceDataForFigure 4/Figure 4E/Lac/Merge.tif
- EMM-2024-20400_SourceDataForFigure 4/Figure 4E/Lac/RUNX1-tdTomato.tif
- EMM-2024-20400_SourceDataForFigure 4/Figure 4E/Lac/STUB1-GFP.tif
- EMM-2024-20400_SourceDataForFigure 4/Figure 4F.xlsx
- EMM-2024-20400_SourceDataForFigure 4/Figure 4G/
- EMM-2024-20400_SourceDataForFigure 4/Figure 4G/ACTIN-2.tif
- EMM-2024-20400_SourceDataForFigure 4/Figure 4G/RUNX1-2.tif
- EMM-2024-20400_SourceDataForFigure 4/Figure 4H/
- EMM-2024-20400_SourceDataForFigure 4/Figure 4H/ACTIN.tif
- EMM-2024-20400_SourceDataForFigure 4/Figure 4H/IP-RUNX1.tif
- EMM-2024-20400_SourceDataForFigure 4/Figure 4H/IP-UB-Myc.tif
- EMM-2024-20400_SourceDataForFigure 4/Figure 4H/WCL-RUNX1.tif
- EMM-2024-20400_SourceDataForFigure 4/Figure 4H/WCL-STUB1-HA.tif
- EMM-2024-20400_SourceDataForFigure 4/Figure 4I/
- EMM-2024-20400_SourceDataForFigure 4/Figure 4I/ACTIN.tif
- EMM-2024-20400_SourceDataForFigure 4/Figure 4I/RUNX1.tif
- EMM-2024-20400_SourceDataForFigure 4/Figure 4J.xlsx
