# Supplementary material for: Lanatoside C activates the E3 ligase STUB1 to inhibit FOXP3 transcriptional activity and promote antitumor immunity
Source: EMBO Mol Med. 2025 Feb 20;17(3):563–88. doi: 10.1038/s44321-025-00200-y (PMC11904033; doi:10.1038/s44321-025-00200-y)
Supplement: Supplementary file 12 — Source data Fig. 4 [file 44321_2025_200_MOESM12_ESM.zip › EMM-2024-20400_SourceDataForFigure 4/Figure 4C.xlsx]

## Sheet: Table 2
Three biological repeats of IP-MS in 293T-RUNX1-Clu-Myc cells. (3×10e7) were pretreated with MG132 (5 μM) for 1 hour, followed by treatment with Lac for 6 hours. Subsequently, immunoprecipitants with RUNX1 antibody or IgG were subjected to mass-spectrometry analysis in three biological replicates; Exp1, Exp2 and Exp3 represents three biological repeats. The precipitated RUNX1 was highlighted in y…
Analysis patern	Total number	Description
EXP1&EXP2&EXP3	148	[Master Protein] RNA helicase OS=Homo sapiens OX=9606 GN=DDX17 PE=1 SV=2
		[Master Protein] T-complex protein 1 subunit alpha OS=Homo sapiens OX=9606 GN=TCP1 PE=1 SV=1
		[Master Protein] Cytochrome b-c1 complex subunit 2, mitochondrial OS=Homo sapiens OX=9606 GN=UQCRC2 PE=1 SV=1
		[Master Protein] Angiomotin OS=Homo sapiens OX=9606 GN=AMOT PE=1 SV=1
		[Master Protein] Eukaryotic translation initiation factor 2 subunit 3 OS=Homo sapiens OX=9606 GN=EIF2S3 PE=1 SV=3
		[Master Protein] DNA replication licensing factor MCM5 (Fragment) OS=Homo sapiens OX=9606 PE=2 SV=1
		[Master Protein] Uncharacterized protein (Fragment) OS=Homo sapiens OX=9606 PE=2 SV=1
		[Master Protein] T-complex protein 1 subunit eta OS=Homo sapiens OX=9606 GN=CCT7 PE=1 SV=2
		[Master Protein] Elongation factor 1-delta OS=Homo sapiens OX=9606 GN=EEF1D PE=1 SV=5
		[Master Protein] 60S ribosomal protein L11 OS=Homo sapiens OX=9606 GN=RPL11 PE=1 SV=2
		[Master Protein] Keratin, type I cytoskeletal 16 OS=Homo sapiens OX=9606 GN=KRT16 PE=1 SV=4
		[Master Protein] Pre-mRNA-processing factor 6 OS=Homo sapiens OX=9606 GN=PRPF6 PE=1 SV=1
		[Master Protein] Helix-destabilizing protein OS=Homo sapiens OX=9606 GN=HNRNPA1 PE=1 SV=2
		[Master Protein] Insulin-like growth factor 2 mRNA-binding protein 1 OS=Homo sapiens OX=9606 GN=IGF2BP1 PE=1 SV=2
		[Master Protein] Uncharacterized protein DKFZp686I15196 OS=Homo sapiens OX=9606 GN=DKFZp686I15196 PE=2 SV=1
		[Master Protein] Tubulin beta-2B chain OS=Homo sapiens OX=9606 GN=TUBB2B PE=1 SV=1
		[Master Protein] Creatine kinase (Fragment) OS=Homo sapiens OX=9606 GN=CKB PE=2 SV=1
		[Master Protein] Cytochrome c oxidase subunit 2 OS=Homo sapiens OX=9606 GN=COX2 PE=3 SV=1
		[Master Protein] Far upstream element-binding protein 2 OS=Homo sapiens OX=9606 GN=KHSRP PE=1 SV=4
		[Master Protein] Dolichyl-diphosphooligosaccharide--protein glycosyltransferase subunit 1 (Fragment) OS=Homo sapiens OX=9606 PE=2 SV=1
		[Master Protein] Tubulin alpha chain OS=Homo sapiens OX=9606 PE=2 SV=1
		[Master Protein] X-ray repair cross-complementing protein 5 OS=Homo sapiens OX=9606 GN=XRCC5 PE=1 SV=3
		[Master Protein] Histone H2A type 2-C OS=Homo sapiens OX=9606 GN=H2AC20 PE=1 SV=4
		[Master Protein] T-complex protein 1 subunit delta OS=Homo sapiens OX=9606 GN=CCT4 PE=1 SV=4
		[Master Protein] Lamina-associated polypeptide 2, isoforms beta/gamma OS=Homo sapiens OX=9606 GN=TMPO PE=1 SV=2
		[Master Protein] SFPQ protein (Fragment) OS=Homo sapiens OX=9606 GN=SFPQ PE=2 SV=2
		[Master Protein] cDNA FLJ44468 fis, clone UTERU2026025, moderately similar to SPLICING FACTOR, ARGININE/SERINE-RICH 2 OS=Homo sapiens OX=9606 PE=2 SV=1
		[Master Protein] 60S ribosomal protein L4 OS=Homo sapiens OX=9606 GN=RPL4 PE=1 SV=5
		[Master Protein] Heterogeneous nuclear ribonucleoprotein U OS=Homo sapiens OX=9606 GN=HNRNPU PE=1 SV=6
		[Master Protein] GTP-binding protein Di-Ras2 (Fragment) OS=Homo sapiens OX=9606 GN=DIRAS2 PE=1 SV=1
		[Master Protein] 60S ribosomal protein L12 OS=Homo sapiens OX=9606 GN=RPL12 PE=1 SV=1
		[Master Protein] Probable 28S rRNA (cytosine(4447)-C(5))-methyltransferase OS=Homo sapiens OX=9606 GN=NOP2 PE=1 SV=2
		[Master Protein] Elongation factor 1-gamma OS=Homo sapiens OX=9606 GN=EEF1G PE=1 SV=3
		[Master Protein] Epididymis luminal secretory protein 52 OS=Homo sapiens OX=9606 GN=EL52 PE=2 SV=1
		[Master Protein] 60S acidic ribosomal protein P0 OS=Homo sapiens OX=9606 GN=RPLP0 PE=1 SV=1
		[Master Protein] 60S ribosomal protein L13a OS=Homo sapiens OX=9606 PE=2 SV=1
		[Master Protein] Histone H1.2 OS=Homo sapiens OX=9606 GN=H1-2 PE=1 SV=2
		[Master Protein] Voltage-dependent anion-selective channel protein 1 OS=Homo sapiens OX=9606 PE=2 SV=1
		[Master Protein] Nucleolar RNA helicase 2 OS=Homo sapiens OX=9606 GN=DDX21 PE=1 SV=5
		[Master Protein] Bifunctional glutamate/proline--tRNA ligase OS=Homo sapiens OX=9606 GN=EPRS1 PE=1 SV=5
		[Master Protein] 60S ribosomal protein L8 OS=Homo sapiens OX=9606 GN=RPL8 PE=1 SV=2
		[Master Protein] RNA helicase OS=Homo sapiens OX=9606 PE=2 SV=1
		[Master Protein] Clathrin heavy chain OS=Homo sapiens OX=9606 GN=CLTC PE=1 SV=1
		[Master Protein] Runt-related transcription factor 1 OS=Homo sapiens OX=9606 GN=RUNX1 PE=1 SV=3
		[Master Protein] 60S ribosomal protein L9 OS=Homo sapiens OX=9606 GN=RPL9 PE=1 SV=1
		[Master Protein] Elongation factor 1-alpha (Fragment) OS=Homo sapiens OX=9606 PE=2 SV=1
		[Master Protein] Non-POU domain-containing octamer-binding protein OS=Homo sapiens OX=9606 GN=NONO PE=1 SV=1
		[Master Protein] Caprin-1 OS=Homo sapiens OX=9606 GN=CAPRIN1 PE=1 SV=2
		[Master Protein] Pyruvate dehydrogenase E1 component subunit beta OS=Homo sapiens OX=9606 PE=2 SV=1
		[Master Protein] D-3-phosphoglycerate dehydrogenase OS=Homo sapiens OX=9606 GN=PHGDH PE=1 SV=4
		[Master Protein] 60S ribosomal protein L32 (Fragment) OS=Homo sapiens OX=9606 GN=RPL32 PE=1 SV=1
		[Master Protein] 40S ribosomal protein S9 OS=Homo sapiens OX=9606 GN=RPS9 PE=1 SV=1
		[Master Protein] RNA cytidine acetyltransferase OS=Homo sapiens OX=9606 GN=NAT10 PE=1 SV=2
		[Master Protein] RuvB-like 2 OS=Homo sapiens OX=9606 GN=RUVBL2 PE=1 SV=3
		[Master Protein] Leucine-rich repeat-containing protein 59 OS=Homo sapiens OX=9606 GN=LRRC59 PE=1 SV=1
		[Master Protein] IGL c3314_light_IGKV3-11_IGKJ2 (Fragment) OS=Homo sapiens OX=9606 PE=2 SV=1
		[Master Protein] Epididymis secretory protein Li 310 OS=Homo sapiens OX=9606 GN=HEL-S-310 PE=2 SV=1
		[Master Protein] Proteasome 26S ATPase subunit 1 variant (Fragment) OS=Homo sapiens OX=9606 PE=1 SV=1
		[Master Protein] Heat shock 70 kDa protein 1B OS=Homo sapiens OX=9606 GN=HSPA1B PE=1 SV=1
		[Master Protein] Polypyrimidine tract-binding protein 1 OS=Homo sapiens OX=9606 GN=PTBP1 PE=1 SV=4
		[Master Protein] 40S ribosomal protein S7 OS=Homo sapiens OX=9606 GN=RPS7 PE=1 SV=1
		[Master Protein] Developmentally-regulated GTP-binding protein 1 OS=Homo sapiens OX=9606 GN=DRG1 PE=1 SV=1
		[Master Protein] 40S ribosomal protein S11 OS=Homo sapiens OX=9606 GN=RPS11 PE=1 SV=3
		[Master Protein] Histone H2B type 2-E OS=Homo sapiens OX=9606 GN=H2BC21 PE=1 SV=3
		[Master Protein] E3 ubiquitin-protein ligase CHIP OS=Homo sapiens OX=9606 GN=STUB1 PE=1 SV=2
		[Master Protein] 60S ribosomal protein L10a OS=Homo sapiens OX=9606 GN=RPL10A PE=1 SV=2
		[Master Protein] 60S ribosomal protein L17 (Fragment) OS=Homo sapiens OX=9606 GN=RPL17 PE=1 SV=1
		[Master Protein] Outer mitochondrial membrane protein porin 2 (Fragment) OS=Homo sapiens OX=9606 GN=VDAC2 PE=1 SV=1
		[Master Protein] 78 kDa glucose-regulated protein OS=Homo sapiens OX=9606 GN=HEL-S-89n PE=2 SV=1
		[Master Protein] 26S proteasome regulatory subunit 6B OS=Homo sapiens OX=9606 GN=PSMC4 PE=1 SV=2
		[Master Protein] FACT complex subunit SPT16 OS=Homo sapiens OX=9606 GN=SUPT16H PE=1 SV=1
		[Master Protein] Heterogeneous nuclear ribonucleoprotein F OS=Homo sapiens OX=9606 GN=HNRNPF PE=1 SV=3
		[Master Protein] Ribosomal L1 domain-containing protein 1 OS=Homo sapiens OX=9606 GN=RSL1D1 PE=1 SV=3
		[Master Protein] 60S ribosomal protein L7a OS=Homo sapiens OX=9606 GN=RPL7A PE=1 SV=2
		[Master Protein] Sodium/potassium-transporting ATPase subunit alpha (Fragment) OS=Homo sapiens OX=9606 PE=2 SV=1
		[Master Protein] Treacle protein (Fragment) OS=Homo sapiens OX=9606 GN=TCOF1 PE=1 SV=1
		[Master Protein] Protein-L-isoaspartate(D-aspartate) O-methyltransferase OS=Homo sapiens OX=9606 GN=PCMT1 PE=1 SV=4
		[Master Protein] Poly(rC)-binding protein 2 OS=Homo sapiens OX=9606 GN=PCBP2 PE=1 SV=1
		[Master Protein] Importin subunit alpha-1 OS=Homo sapiens OX=9606 GN=KPNA2 PE=1 SV=1
		[Master Protein] 40S ribosomal protein SA OS=Homo sapiens OX=9606 GN=RPSA PE=3 SV=1
		[Master Protein] cDNA, FLJ94440, highly similar to Homo sapiens chaperonin containing TCP1, subunit 6A (zeta 1)(CCT6A), mRNA OS=Homo sapiens OX=9606 PE=2 SV=1
		[Master Protein] ADP/ATP translocase 2 OS=Homo sapiens OX=9606 GN=SLC25A5 PE=1 SV=7
		[Master Protein] ATP-dependent RNA helicase DDX3X OS=Homo sapiens OX=9606 GN=DDX3X PE=1 SV=3
		[Master Protein] Histone H3.3 OS=Homo sapiens OX=9606 GN=H3-3A PE=1 SV=2
		[Master Protein] Elongation factor 2 OS=Homo sapiens OX=9606 GN=EEF2 PE=1 SV=4
		[Master Protein] cDNA FLJ51625, highly similar to Ubiquinol-cytochrome-c reductase complex coreprotein I, mitochondrial OS=Homo sapiens OX=9606 PE=2 SV=1
		[Master Protein] Eukaryotic translation initiation factor 3 subunit C OS=Homo sapiens OX=9606 GN=EIF3C PE=2 SV=1
		[Master Protein] Poly(rC)-binding protein 1 OS=Homo sapiens OX=9606 GN=PCBP1 PE=1 SV=2
		[Master Protein] Heterogeneous nuclear ribonucleoproteins C1/C2 OS=Homo sapiens OX=9606 GN=HNRNPC PE=1 SV=1
		[Master Protein] Tubulin beta chain OS=Homo sapiens OX=9606 GN=TUBB2C PE=2 SV=1
		[Master Protein] 60S ribosomal protein L7 OS=Homo sapiens OX=9606 GN=RPL7 PE=1 SV=1
		[Master Protein] Interleukin enhancer-binding factor 3 OS=Homo sapiens OX=9606 GN=ILF3 PE=1 SV=3
		[Master Protein] Glyceraldehyde-3-phosphate dehydrogenase OS=Homo sapiens OX=9606 GN=GAPDH PE=1 SV=1
		[Master Protein] Complex I-49kD OS=Homo sapiens OX=9606 GN=NDUFS2 PE=1 SV=1
		[Master Protein] Nucleolar protein 58 OS=Homo sapiens OX=9606 GN=NOP58 PE=1 SV=1
		[Master Protein] MARCKS-related protein OS=Homo sapiens OX=9606 GN=MARCKSL1 PE=1 SV=2
		[Master Protein] 40S ribosomal protein S8 OS=Homo sapiens OX=9606 GN=RPS8 PE=2 SV=1
		[Master Protein] Keratin, type I cytoskeletal 9 OS=Homo sapiens OX=9606 GN=KRT9 PE=1 SV=3
		[Master Protein] Keratin, type II cytoskeletal 2 epidermal OS=Homo sapiens OX=9606 GN=KRT2 PE=1 SV=2
		[Master Protein] RuvB-like helicase (Fragment) OS=Homo sapiens OX=9606 GN=RUVBL1 PE=2 SV=1
		[Master Protein] Dihydrolipoyllysine-residue succinyltransferase component of 2-oxoglutarate dehydrogenase complex, mitochondrial OS=Homo sapiens OX=9606 GN=DLST PE=1 SV=4
		[Master Protein] Beta actin variant (Fragment) OS=Homo sapiens OX=9606 PE=2 SV=1
		[Master Protein] MICOS complex subunit MIC19 OS=Homo sapiens OX=9606 GN=CHCHD3 PE=1 SV=2
		[Master Protein] ATP-dependent RNA helicase A OS=Homo sapiens OX=9606 GN=DHX9 PE=1 SV=4
		[Master Protein] G3BP protein OS=Homo sapiens OX=9606 GN=G3BP PE=2 SV=1
		[Master Protein] Epididymis luminal protein 33 OS=Homo sapiens OX=9606 GN=HEL-S-72p PE=2 SV=1
		[Master Protein] Heterogeneous nuclear ribonucleoprotein K OS=Homo sapiens OX=9606 PE=2 SV=1
		[Master Protein] IGL c559_light_IGLV1-47_IGLJ1 (Fragment) OS=Homo sapiens OX=9606 PE=2 SV=1
		[Master Protein] 60S ribosomal protein L26 OS=Homo sapiens OX=9606 GN=RPL26 PE=1 SV=1
		[Master Protein] RNA-binding protein EWS OS=Homo sapiens OX=9606 GN=EWSR1 PE=1 SV=1
		[Master Protein] Unconventional myosin-Ic OS=Homo sapiens OX=9606 GN=MYO1C PE=1 SV=4
		[Master Protein] C-1-tetrahydrofolate synthase, cytoplasmic OS=Homo sapiens OX=9606 PE=2 SV=1
		[Master Protein] 60S ribosomal protein L13 OS=Homo sapiens OX=9606 GN=RPL13 PE=1 SV=4
		[Master Protein] V-type proton ATPase catalytic subunit A OS=Homo sapiens OX=9606 GN=ATP6V1A PE=1 SV=2
		[Master Protein] T-complex protein 1 subunit gamma (Fragment) OS=Homo sapiens OX=9606 PE=2 SV=1
		[Master Protein] 3-beta-hydroxysterol Delta (14)-reductase OS=Homo sapiens OX=9606 GN=LBR PE=3 SV=1
		[Master Protein] CCT-beta OS=Homo sapiens OX=9606 GN=HEL-S-100n PE=1 SV=1
		[Master Protein] Emerin OS=Homo sapiens OX=9606 GN=EMD PE=1 SV=1
		[Master Protein] 60S ribosomal protein L23a OS=Homo sapiens OX=9606 GN=RPL23A PE=1 SV=1
		[Master Protein] Elongation factor Tu OS=Homo sapiens OX=9606 GN=TUFM PE=1 SV=1
		[Master Protein] cDNA FLJ78260, highly similar to Homo sapiens RNA binding motif protein 4, mRNA OS=Homo sapiens OX=9606 PE=2 SV=1
		[Master Protein] MICOS complex subunit MIC60 OS=Homo sapiens OX=9606 PE=2 SV=1
		[Master Protein] 60S ribosomal protein L29 OS=Homo sapiens OX=9606 GN=RPL29 PE=1 SV=1
		[Master Protein] Heat shock protein 90kDa alpha (Cytosolic), class B member 1, isoform CRA_a OS=Homo sapiens OX=9606 GN=HSP90AB1 PE=3 SV=1
		[Master Protein] Cytokeratin-1 OS=Homo sapiens OX=9606 GN=KRT1 PE=3 SV=1
		[Master Protein] Matrin-3 OS=Homo sapiens OX=9606 GN=MATR3 PE=1 SV=1
		[Master Protein] Histone-binding protein RBBP7 OS=Homo sapiens OX=9606 GN=RBBP7 PE=1 SV=1
		[Master Protein] Vimentin OS=Homo sapiens OX=9606 GN=HEL113 PE=2 SV=1
		[Master Protein] Aspartate--tRNA ligase, cytoplasmic OS=Homo sapiens OX=9606 GN=DARS PE=3 SV=1
		[Master Protein] 40S ribosomal protein S14 (Fragment) OS=Homo sapiens OX=9606 GN=RPS14 PE=1 SV=1
		[Master Protein] Prohibitin OS=Homo sapiens OX=9606 GN=PHB2 PE=1 SV=1
		[Master Protein] 40S ribosomal protein S3 OS=Homo sapiens OX=9606 GN=RPS3 PE=1 SV=2
		[Master Protein] 60S ribosomal protein L3 OS=Homo sapiens OX=9606 GN=RPL3 PE=1 SV=2
		[Master Protein] Importin subunit beta-1 OS=Homo sapiens OX=9606 GN=KPNB1 PE=1 SV=2
		[Master Protein] Phosphate carrier protein, mitochondrial OS=Homo sapiens OX=9606 PE=2 SV=1
		[Master Protein] 60S ribosomal protein L14 OS=Homo sapiens OX=9606 PE=2 SV=1
		[Master Protein] Stomatin-like protein 2, mitochondrial OS=Homo sapiens OX=9606 GN=STOML2 PE=1 SV=1
		[Master Protein] Protein disulfide-isomerase OS=Homo sapiens OX=9606 PE=2 SV=1
		[Master Protein] DNA replication licensing factor MCM7 OS=Homo sapiens OX=9606 GN=MCM7 PE=1 SV=4
		[Master Protein] Uncharacterized protein DKFZp686A13234 (Fragment) OS=Homo sapiens OX=9606 GN=DKFZp686A13234 PE=2 SV=1
		[Master Protein] PGRMC1 protein OS=Homo sapiens OX=9606 GN=PGRMC1 PE=1 SV=1
		[Master Protein] 60S ribosomal protein L6 OS=Homo sapiens OX=9606 GN=RPL6 PE=3 SV=1
		[Master Protein] ATP synthase subunit alpha, mitochondrial OS=Homo sapiens OX=9606 GN=ATP5F1A PE=1 SV=1
		[Master Protein] cDNA, FLJ94025, highly similar to Homo sapiens tripartite motif-containing 28 (TRIM28), mRNA OS=Homo sapiens OX=9606 PE=2 SV=1
		[Master Protein] Mitochondrial 2-oxoglutarate/malate carrier protein OS=Homo sapiens OX=9606 GN=SLC25A11 PE=1 SV=3
		[Master Protein] Protein disulfide-isomerase A6 OS=Homo sapiens OX=9606 GN=PDIA6 PE=1 SV=1
		[Master Protein] Keratin, type I cytoskeletal 10 OS=Homo sapiens OX=9606 GN=KRT10 PE=1 SV=2
EXP1&EXP2	41	[Master Protein] Tyrosine-protein kinase OS=Homo sapiens OX=9606 GN=LCK PE=1 SV=1
		[Master Protein] Ribosomal RNA processing protein 1 homolog B OS=Homo sapiens OX=9606 GN=RRP1B PE=1 SV=3
		[Master Protein] Uncharacterized protein DKFZp686B20267 OS=Homo sapiens OX=9606 GN=DKFZp686B20267 PE=2 SV=1
		[Master Protein] cDNA FLJ56236, highly similar to Exportin-2 OS=Homo sapiens OX=9606 PE=2 SV=1
		[Master Protein] Poly [ADP-ribose] polymerase 1 OS=Homo sapiens OX=9606 GN=PARP1 PE=1 SV=4
		[Master Protein] IGL c3320_light_IGKV1-5_IGKJ1 (Fragment) OS=Homo sapiens OX=9606 PE=2 SV=1
		[Master Protein] cDNA, FLJ96568, highly similar to Homo sapiens tropomyosin 3 (TPM3), mRNA OS=Homo sapiens OX=9606 PE=2 SV=1
		[Master Protein] Ubiquitin-40S ribosomal protein S27a (Fragment) OS=Homo sapiens OX=9606 GN=RPS27A PE=1 SV=1
		[Master Protein] SF3A2 protein (Fragment) OS=Homo sapiens OX=9606 GN=SF3A2 PE=2 SV=1
		[Master Protein] cDNA FLJ44621 fis, clone BRACE2016896, highly similar to Lysyl-tRNA synthetase OS=Homo sapiens OX=9606 PE=2 SV=1
		[Master Protein] DNA replication licensing factor MCM3 OS=Homo sapiens OX=9606 GN=MCM3 PE=1 SV=3
		[Master Protein] Amino acid transporter OS=Homo sapiens OX=9606 GN=SLC1A5 PE=1 SV=1
		[Master Protein] Heterogeneous nuclear ribonucleoprotein H OS=Homo sapiens OX=9606 GN=HNRNPH1 PE=1 SV=1
		[Master Protein] Transmembrane emp24 domain-containing protein 10 OS=Homo sapiens OX=9606 GN=TMED10 PE=1 SV=2
		[Master Protein] Eukaryotic translation initiation factor 3 subunit A OS=Homo sapiens OX=9606 GN=eIF3a PE=2 SV=1
		[Master Protein] cDNA, FLJ92164, highly similar to Homo sapiens peroxiredoxin 1 (PRDX1), mRNA OS=Homo sapiens OX=9606 PE=2 SV=1
		[Master Protein] 60 kDa chaperonin OS=Homo sapiens OX=9606 GN=HSPD1 PE=2 SV=1
		[Master Protein] 40S ribosomal protein S3a (Fragment) OS=Homo sapiens OX=9606 GN=RPS3A PE=1 SV=1
		[Master Protein] Double-stranded RNA-binding protein Staufen homolog 2 OS=Homo sapiens OX=9606 GN=STAU2 PE=4 SV=1
		[Master Protein] Enhancer of mRNA-decapping protein 4 OS=Homo sapiens OX=9606 GN=EDC4 PE=1 SV=1
		[Master Protein] ATP-dependent RNA helicase DDX54 OS=Homo sapiens OX=9606 GN=DDX54 PE=1 SV=2
		[Master Protein] X-ray repair complementing defective repair in Chinese hamster cells 1, isoform CRA_b OS=Homo sapiens OX=9606 GN=XRCC1 PE=4 SV=1
		[Master Protein] DNA-directed RNA polymerases I and III subunit RPAC1 OS=Homo sapiens OX=9606 GN=POLR1C PE=1 SV=1
		[Master Protein] 75 kDa glucose-regulated protein OS=Homo sapiens OX=9606 PE=2 SV=1
		[Master Protein] Coronin OS=Homo sapiens OX=9606 GN=CORO1C PE=1 SV=1
		[Master Protein] Vesicle amine transport protein 1 homolog (T californica), isoform CRA_a OS=Homo sapiens OX=9606 GN=VAT1 PE=3 SV=1
		[Master Protein] cDNA FLJ53342, highly similar to Granulins OS=Homo sapiens OX=9606 PE=2 SV=1
		[Master Protein] Annexin (Fragment) OS=Homo sapiens OX=9606 GN=ANXA2 PE=1 SV=1
		[Master Protein] cDNA, FLJ94229, highly similar to Homo sapiens heterogeneous nuclear ribonucleoprotein L (HNRPL),mRNA OS=Homo sapiens OX=9606 PE=2 SV=1
		[Master Protein] 60S ribosomal protein L5 OS=Homo sapiens OX=9606 GN=RPL5 PE=1 SV=3
		[Master Protein] Nucleoplasmin-3 OS=Homo sapiens OX=9606 GN=NPM3 PE=1 SV=3
		[Master Protein] Uncharacterized protein (Fragment) OS=Homo sapiens OX=9606 PE=3 SV=1
		[Master Protein] Replication factor C subunit 4 OS=Homo sapiens OX=9606 GN=RFC4 PE=1 SV=2
		[Master Protein] Tyrosine--tRNA ligase, cytoplasmic OS=Homo sapiens OX=9606 GN=YARS1 PE=1 SV=1
		[Master Protein] 60S ribosomal protein L36a OS=Homo sapiens OX=9606 GN=RPL36A PE=1 SV=1
		[Master Protein] cDNA FLJ57860, highly similar to Transmembrane protein 109 OS=Homo sapiens OX=9606 PE=2 SV=1
		[Master Protein] RPLP1 protein OS=Homo sapiens OX=9606 GN=RPLP1 PE=2 SV=1
		[Master Protein] Heterogeneous nuclear ribonucleoprotein A/B OS=Homo sapiens OX=9606 GN=HNRNPAB PE=1 SV=2
		[Master Protein] Splicing factor 1 OS=Homo sapiens OX=9606 PE=2 SV=1
		[Master Protein] Nucleophosmin (Fragment) OS=Homo sapiens OX=9606 GN=NPM1 PE=2 SV=2
		[Master Protein] Guanine nucleotide-binding protein G(I)/G(S)/G(T) subunit beta-1 (Fragment) OS=Homo sapiens OX=9606 GN=GNB1 PE=1 SV=8
EXP1&EXP3	155	[Master Protein] cDNA, FLJ79540, highly similar to Serine-threonine kinase receptor-associatedprotein OS=Homo sapiens OX=9606 PE=2 SV=1
		[Master Protein] Heterogeneous nuclear ribonucleoprotein H2 OS=Homo sapiens OX=9606 GN=HNRNPH2 PE=1 SV=1
		[Master Protein] TRPM8 channel-associated factor 1 OS=Homo sapiens OX=9606 GN=TCAF1 PE=1 SV=3
		[Master Protein] Eukaryotic translation initiation factor 2 subunit 1 OS=Homo sapiens OX=9606 GN=EIF2S1 PE=2 SV=1
		[Master Protein] ATP-dependent RNA helicase DDX18 OS=Homo sapiens OX=9606 GN=DDX18 PE=1 SV=2
		[Master Protein] 40S ribosomal protein S25 OS=Homo sapiens OX=9606 GN=RPS25 PE=1 SV=1
		[Master Protein] Eukaryotic translation initiation factor 6 OS=Homo sapiens OX=9606 GN=EIF6 PE=1 SV=1
		[Master Protein] Vitronectin OS=Homo sapiens OX=9606 GN=VTN PE=4 SV=1
		[Master Protein] Beta-actin-like protein 2 OS=Homo sapiens OX=9606 GN=ACTBL2 PE=1 SV=2
		[Master Protein] Chromobox homolog 3 (HP1 gamma homolog, Drosophila) OS=Homo sapiens OX=9606 GN=CBX3 PE=4 SV=1
		[Master Protein] EEF1E1-BLOC1S5 readthrough (NMD candidate) OS=Homo sapiens OX=9606 GN=EEF1E1-BLOC1S5 PE=4 SV=2
		[Master Protein] 40S ribosomal protein S10 OS=Homo sapiens OX=9606 GN=RPS10 PE=1 SV=1
		[Master Protein] DNA topoisomerase 1 OS=Homo sapiens OX=9606 GN=TOP1 PE=1 SV=2
		[Master Protein] Fusion (Involved in t(1216) in malignant liposarcoma) OS=Homo sapiens OX=9606 GN=FUS PE=2 SV=1
		[Master Protein] Myosin-10 OS=Homo sapiens OX=9606 GN=MYH10 PE=1 SV=3
		[Master Protein] cDNA FLJ16777 fis, clone BRHIP2029567, highly similar to Cell division cycle 5-like protein OS=Homo sapiens OX=9606 PE=2 SV=1
		[Master Protein] DERP12 (Dermal papilla derived protein 12) OS=Homo sapiens OX=9606 GN=derp12 PE=2 SV=1
		[Master Protein] Insulin receptor substrate 4 OS=Homo sapiens OX=9606 GN=IRS4 PE=1 SV=1
		[Master Protein] 40S ribosomal protein S26 OS=Homo sapiens OX=9606 GN=RPS26 PE=3 SV=1
		[Master Protein] Splicing factor, arginine/serine-rich 10 (Transformer 2 homolog, Drosophila) variant (Fragment) OS=Homo sapiens OX=9606 PE=2 SV=1
		[Master Protein] Myosin light chain 6B OS=Homo sapiens OX=9606 GN=MYL6B PE=1 SV=1
		[Master Protein] General transcription factor 3C polypeptide 5 OS=Homo sapiens OX=9606 GN=GTF3C5 PE=1 SV=1
		[Master Protein] Ribosomal protein, large, P1, isoform CRA_a OS=Homo sapiens OX=9606 GN=RPLP1 PE=3 SV=1
		[Master Protein] cDNA, FLJ93365, highly similar to Homo sapiens KH domain containing, RNA binding, signal transduction associated 1 (KHDRBS1), mRNA OS=Homo sapiens OX=9606 PE=2 SV=1
		[Master Protein] RNA helicase OS=Homo sapiens OX=9606 GN=DHX30 PE=1 SV=1
		[Master Protein] 15S Mg(2+)-ATPase p97 subunit OS=Homo sapiens OX=9606 GN=VCP PE=1 SV=2
		[Master Protein] Probable ATP-dependent RNA helicase DDX6 OS=Homo sapiens OX=9606 GN=DDX6 PE=1 SV=2
		[Master Protein] Splicing factor 3B subunit 1 OS=Homo sapiens OX=9606 GN=SF3B1 PE=1 SV=3
		[Master Protein] Serine/threonine-protein phosphatase PGAM5, mitochondrial OS=Homo sapiens OX=9606 GN=PGAM5 PE=1 SV=2
		[Master Protein] 40S ribosomal protein S18 OS=Homo sapiens OX=9606 GN=RPS18 PE=1 SV=3
		[Master Protein] Heterochromatin protein 1-binding protein 3 OS=Homo sapiens OX=9606 GN=HP1BP3 PE=1 SV=1
		[Master Protein] Glutamate-rich WD repeat-containing protein 1 OS=Homo sapiens OX=9606 GN=GRWD1 PE=1 SV=1
		[Master Protein] Oxoglutarate dehydrogenase (succinyl-transferring) OS=Homo sapiens OX=9606 GN=OGDH PE=1 SV=1
		[Master Protein] SWI/SNF-related matrix-associated actin-dependent regulator of chromatin subfamily A member 5 OS=Homo sapiens OX=9606 GN=SMARCA5 PE=1 SV=1
		[Master Protein] Coiled-coil domain containing protein 8 OS=Homo sapiens OX=9606 GN=CCDC8 PE=2 SV=1
		[Master Protein] Myosin regulatory light chain 12B OS=Homo sapiens OX=9606 GN=MYL12B PE=1 SV=2
		[Master Protein] Serine/threonine-protein phosphatase PP1-beta catalytic subunit OS=Homo sapiens OX=9606 GN=PPP1CB PE=1 SV=3
		[Master Protein] Splicing factor U2AF subunit OS=Homo sapiens OX=9606 GN=U2AF2 PE=2 SV=1
		[Master Protein] Contactin-associated protein-like 4 OS=Homo sapiens OX=9606 GN=CNTNAP4 PE=1 SV=3
		[Master Protein] Vigilin OS=Homo sapiens OX=9606 GN=HDLBP PE=1 SV=2
		[Master Protein] Tubulin gamma-1 chain OS=Homo sapiens OX=9606 GN=TUBG1 PE=1 SV=2
		[Master Protein] Protein SDA1 OS=Homo sapiens OX=9606 PE=2 SV=1
		[Master Protein] DnaJ homolog subfamily A member 1 OS=Homo sapiens OX=9606 GN=DNAJA1 PE=1 SV=2
		[Master Protein] cDNA FLJ59402, highly similar to Eukaryotic translation initiation factor 4B OS=Homo sapiens OX=9606 PE=2 SV=1
		[Master Protein] Cytoskeleton associated protein 2 OS=Homo sapiens OX=9606 GN=CKAP2 PE=2 SV=1
		[Master Protein] Heat shock protein beta-1 OS=Homo sapiens OX=9606 GN=HSPB1 PE=1 SV=2
		[Master Protein] Fragile X mental retardation syndrome-related protein 2 OS=Homo sapiens OX=9606 GN=FXR2 PE=1 SV=2
		[Master Protein] 40S ribosomal protein S5 (Fragment) OS=Homo sapiens OX=9606 GN=RPS5 PE=1 SV=1
		[Master Protein] Splicing factor U2AF 35 kDa subunit OS=Homo sapiens OX=9606 GN=U2AF1 PE=1 SV=3
		[Master Protein] UPF0488 protein C8orf33 OS=Homo sapiens OX=9606 GN=C8orf33 PE=1 SV=1
		[Master Protein] FACT complex subunit SSRP1 OS=Homo sapiens OX=9606 GN=SSRP1 PE=1 SV=1
		[Master Protein] Transcriptional activator protein Pur-alpha OS=Homo sapiens OX=9606 GN=PURA PE=1 SV=2
		[Master Protein] RNA cytosine C(5)-methyltransferase NSUN2 OS=Homo sapiens OX=9606 GN=NSUN2 PE=1 SV=2
		[Master Protein] 40S ribosomal protein S23 OS=Homo sapiens OX=9606 GN=RPS23 PE=2 SV=1
		[Master Protein] E3 ubiquitin-protein ligase TRIP12 OS=Homo sapiens OX=9606 GN=TRIP12 PE=1 SV=1
		[Master Protein] 60S ribosomal protein L31 (Fragment) OS=Homo sapiens OX=9606 GN=RPL31 PE=1 SV=1
		[Master Protein] Heterogeneous nuclear ribonucleoprotein U-like protein 1 (Fragment) OS=Homo sapiens OX=9606 GN=HNRNPUL1 PE=1 SV=1
		[Master Protein] cDNA FLJ52744, highly similar to Protein FAM98A OS=Homo sapiens OX=9606 PE=2 SV=1
		[Master Protein] Glutamine--fructose-6-phosphate transaminase (isomerizing) OS=Homo sapiens OX=9606 PE=2 SV=1
		[Master Protein] cDNA FLJ39996 fis, clone STOMA2002166, highly similar to Splicing factor 3B subunit 4 OS=Homo sapiens OX=9606 PE=2 SV=1
		[Master Protein] Probable ATP-dependent RNA helicase DDX41 OS=Homo sapiens OX=9606 GN=DDX41 PE=1 SV=2
		[Master Protein] ATP-dependent RNA helicase DDX1 OS=Homo sapiens OX=9606 GN=DDX1 PE=1 SV=1
		[Master Protein] Coatomer subunit alpha OS=Homo sapiens OX=9606 GN=COPA PE=1 SV=2
		[Master Protein] Splicing factor 3B subunit 3 OS=Homo sapiens OX=9606 GN=SF3B3 PE=1 SV=4
		[Master Protein] BAG family molecular chaperone regulator 2 OS=Homo sapiens OX=9606 GN=BAG2 PE=1 SV=1
		[Master Protein] Heterogeneous nuclear ribonucleoprotein H3 isoform a variant (Fragment) OS=Homo sapiens OX=9606 PE=2 SV=1
		[Master Protein] 60S ribosomal protein L34 OS=Homo sapiens OX=9606 GN=RPL34 PE=1 SV=3
		[Master Protein] THO complex subunit 4 OS=Homo sapiens OX=9606 GN=ALYREF PE=1 SV=1
		[Master Protein] Replication factor C 3 isoform 1 variant (Fragment) OS=Homo sapiens OX=9606 PE=2 SV=1
		[Master Protein] Serine/threonine-protein phosphatase PP1-gamma catalytic subunit OS=Homo sapiens OX=9606 GN=PPP1CC PE=1 SV=1
		[Master Protein] ATP-binding cassette sub-family E member 1 OS=Homo sapiens OX=9606 GN=ABCE1 PE=1 SV=1
		[Master Protein] Uncharacterized protein C7orf50 OS=Homo sapiens OX=9606 GN=C7orf50 PE=1 SV=1
		[Master Protein] Arginine--tRNA ligase OS=Homo sapiens OX=9606 PE=2 SV=1
		[Master Protein] Chromatin target of PRMT1 protein OS=Homo sapiens OX=9606 GN=CHTOP PE=1 SV=1
		[Master Protein] Zinc finger CCCH-type antiviral protein 1 OS=Homo sapiens OX=9606 GN=ZC3HAV1 PE=1 SV=3
		[Master Protein] Heterogeneous nuclear ribonucleoprotein A0 OS=Homo sapiens OX=9606 GN=HNRNPA0 PE=1 SV=1
		[Master Protein] HCG31253, isoform CRA_a OS=Homo sapiens OX=9606 GN=hCG_31253 PE=4 SV=1
		[Master Protein] 60S ribosomal protein L27 OS=Homo sapiens OX=9606 GN=RPL27 PE=1 SV=2
		[Master Protein] Bcl-2-associated transcription factor 1 OS=Homo sapiens OX=9606 GN=BCLAF1 PE=1 SV=1
		[Master Protein] Epididymis secretory sperm binding protein OS=Homo sapiens OX=9606 PE=2 SV=1
		[Master Protein] Splicing factor 3a, subunit 1, 120kDa, isoform CRA_a OS=Homo sapiens OX=9606 GN=SF3A1 PE=4 SV=1
		[Master Protein] Phosphoglycerate kinase OS=Homo sapiens OX=9606 GN=HEL-S-68p PE=2 SV=1
		[Master Protein] 28S ribosomal protein S23, mitochondrial OS=Homo sapiens OX=9606 GN=MRPS23 PE=1 SV=1
		[Master Protein] NADH dehydrogenase [ubiquinone] flavoprotein 2, mitochondrial OS=Homo sapiens OX=9606 GN=NDUFV2 PE=2 SV=1
		[Master Protein] 60S ribosomal protein L35 OS=Homo sapiens OX=9606 GN=RPL35 PE=1 SV=2
		[Master Protein] cDNA FLJ59213, highly similar to Nuclear valosin-containing protein-like OS=Homo sapiens OX=9606 PE=2 SV=1
		[Master Protein] 40S ribosomal protein S20 OS=Homo sapiens OX=9606 GN=RPS20 PE=1 SV=1
		[Master Protein] Polymerase delta-interacting protein 3 OS=Homo sapiens OX=9606 GN=POLDIP3 PE=1 SV=2
		[Master Protein] Phosphatidylinositol 4-phosphate 5-kinase type-1 alpha OS=Homo sapiens OX=9606 GN=PIP5K1A PE=1 SV=2
		[Master Protein] Glutaminyl-tRNA synthetase OS=Homo sapiens OX=9606 PE=2 SV=1
		[Master Protein] Myosin light polypeptide 6 OS=Homo sapiens OX=9606 GN=MYL6 PE=1 SV=1
		[Master Protein] Myosin, heavy polypeptide 9, non-muscle, isoform CRA_a OS=Homo sapiens OX=9606 GN=MYH9 PE=3 SV=1
		[Master Protein] Small nuclear ribonucleoprotein polypeptide B'' OS=Homo sapiens OX=9606 GN=SNRPB2 PE=2 SV=1
		[Master Protein] Melanoma antigen family D, 1, isoform CRA_a OS=Homo sapiens OX=9606 GN=MAGED1 PE=4 SV=1
		[Master Protein] 40S ribosomal protein S17 OS=Homo sapiens OX=9606 PE=3 SV=2
		[Master Protein] Polyadenylate-binding protein OS=Homo sapiens OX=9606 GN=PABPC1 PE=1 SV=2
		[Master Protein] Signal recognition particle subunit SRP68 OS=Homo sapiens OX=9606 GN=SRP68 PE=1 SV=2
		[Master Protein] Mitotic checkpoint protein BUB3 OS=Homo sapiens OX=9606 GN=BUB3 PE=1 SV=1
		[Master Protein] Double-stranded RNA-binding protein Staufen homolog 1 OS=Homo sapiens OX=9606 GN=STAU1 PE=1 SV=2
		[Master Protein] Serine/arginine-rich-splicing factor 3 OS=Homo sapiens OX=9606 GN=SRSF3 PE=1 SV=1
		[Master Protein] Uncharacterized protein DKFZp686E1899 OS=Homo sapiens OX=9606 GN=DKFZp686E1899 PE=2 SV=1
		[Master Protein] Unconventional myosin-Ib OS=Homo sapiens OX=9606 GN=MYO1B PE=1 SV=1
		[Master Protein] Protein KRI1 homolog OS=Homo sapiens OX=9606 GN=KRI1 PE=1 SV=1
		[Master Protein] Signal recognition particle subunit SRP72 OS=Homo sapiens OX=9606 GN=HEL103 PE=2 SV=1
		[Master Protein] 60S ribosomal protein L28 OS=Homo sapiens OX=9606 GN=RPL28 PE=1 SV=3
		[Master Protein] Putative RNA-binding protein Luc7-like 2 OS=Homo sapiens OX=9606 GN=LUC7L2 PE=1 SV=2
		[Master Protein] 60S ribosomal protein L21 OS=Homo sapiens OX=9606 GN=RPL21 PE=2 SV=1
		[Master Protein] ATP synthase subunit beta (Fragment) OS=Homo sapiens OX=9606 GN=ATP5B PE=2 SV=1
		[Master Protein] Histone H4 OS=Homo sapiens OX=9606 GN=H4C1 PE=1 SV=2
		[Master Protein] Ubiquitin carboxyl-terminal hydrolase OS=Homo sapiens OX=9606 PE=2 SV=1
		[Master Protein] 40S ribosomal protein S3a OS=Homo sapiens OX=9606 GN=RPS3A PE=1 SV=2
		[Master Protein] tRNA methyltransferase 10 homolog C OS=Homo sapiens OX=9606 GN=TRMT10C PE=1 SV=2
		[Master Protein] ELAV-like protein 1 OS=Homo sapiens OX=9606 GN=ELAVL1 PE=1 SV=2
		[Master Protein] Neurabin-2 OS=Homo sapiens OX=9606 GN=PPP1R9B PE=1 SV=3
		[Master Protein] Polyadenylate-binding protein OS=Homo sapiens OX=9606 GN=PABPC4 PE=2 SV=1
		[Master Protein] Actin-like protein (Fragment) OS=Homo sapiens OX=9606 GN=ACT PE=4 SV=1
		[Master Protein] Proline-, glutamic acid- and leucine-rich protein 1 OS=Homo sapiens OX=9606 GN=PELP1 PE=1 SV=2
		[Master Protein] Heterogeneous nuclear ribonucleoprotein Q OS=Homo sapiens OX=9606 GN=SYNCRIP PE=1 SV=1
		[Master Protein] 40S ribosomal protein S15 OS=Homo sapiens OX=9606 GN=RPS15 PE=1 SV=2
		[Master Protein] 60S acidic ribosomal protein P2 OS=Homo sapiens OX=9606 GN=RPLP2 PE=1 SV=1
		[Master Protein] Heterogeneous nuclear ribonucleoprotein A3 OS=Homo sapiens OX=9606 GN=HNRNPA3 PE=1 SV=2
		[Master Protein] cDNA FLJ57180, highly similar to TAR DNA-binding protein 43 OS=Homo sapiens OX=9606 PE=2 SV=1
		[Master Protein] 40S ribosomal protein S2 OS=Homo sapiens OX=9606 GN=RPS2 PE=1 SV=2
		[Master Protein] Probable rRNA-processing protein EBP2 OS=Homo sapiens OX=9606 GN=EBNA1BP2 PE=1 SV=2
		[Master Protein] Serine/arginine-rich splicing factor 7 OS=Homo sapiens OX=9606 GN=SRSF7 PE=1 SV=1
		[Master Protein] 7SK snRNA methylphosphate capping enzyme OS=Homo sapiens OX=9606 GN=MEPCE PE=1 SV=1
		[Master Protein] DNA-(apurinic or apyrimidinic site) endonuclease OS=Homo sapiens OX=9606 GN=APEX1 PE=2 SV=1
		[Master Protein] Insulin-like growth factor 2 mRNA-binding protein 3 OS=Homo sapiens OX=9606 GN=IGF2BP3 PE=1 SV=2
		[Master Protein] Mitochondrial 28S ribosomal protein S34 OS=Homo sapiens OX=9606 PE=2 SV=1
		[Master Protein] Pre-mRNA-processing factor 19 OS=Homo sapiens OX=9606 GN=PRPF19 PE=1 SV=1
		[Master Protein] Copine-3 OS=Homo sapiens OX=9606 GN=CPNE3 PE=1 SV=1
		[Master Protein] Multiple myeloma tumor-associated protein 2 OS=Homo sapiens OX=9606 GN=MMTAG2 PE=1 SV=1
		[Master Protein] Guanine nucleotide-binding protein-like 3 OS=Homo sapiens OX=9606 GN=GNL3 PE=4 SV=1
		[Master Protein] Copine-8 OS=Homo sapiens OX=9606 GN=CPNE8 PE=1 SV=2
		[Master Protein] 40S ribosomal protein S24 OS=Homo sapiens OX=9606 GN=RPS24 PE=1 SV=1
		[Master Protein] DNA topoisomerase 2-alpha OS=Homo sapiens OX=9606 GN=TOP2A PE=1 SV=3
		[Master Protein] Insulin-like growth factor 2 mRNA-binding protein 2 OS=Homo sapiens OX=9606 GN=IGF2BP2 PE=1 SV=2
		[Master Protein] U1 small nuclear ribonucleoprotein 70 kDa OS=Homo sapiens OX=9606 GN=SNRP70 PE=4 SV=1
		[Master Protein] 40S ribosomal protein S6 OS=Homo sapiens OX=9606 GN=RPS6 PE=2 SV=1
		[Master Protein] RNA binding motif protein 14 isoform 1 (Fragment) OS=Homo sapiens OX=9606 GN=RBM14 PE=2 SV=1
		[Master Protein] 116 kDa U5 small nuclear ribonucleoprotein component OS=Homo sapiens OX=9606 PE=2 SV=1
		[Master Protein] Host cell factor 1 OS=Homo sapiens OX=9606 GN=HCFC1 PE=1 SV=2
		[Master Protein] MLF2 protein OS=Homo sapiens OX=9606 GN=MLF2 PE=2 SV=1
		[Master Protein] 40S ribosomal protein S13 OS=Homo sapiens OX=9606 GN=RPS13 PE=1 SV=2
		[Master Protein] Splicing factor 3B subunit 2 OS=Homo sapiens OX=9606 GN=SF3B2 PE=1 SV=1
		[Master Protein] Zinc finger protein 638 OS=Homo sapiens OX=9606 GN=ZNF638 PE=1 SV=2
		[Master Protein] Epididymis secretory sperm binding protein OS=Homo sapiens OX=9606 GN=RCC2 PE=2 SV=1
		[Master Protein] Adenosine deaminase, RNA-specific isoform ADAR-a variant (Fragment) OS=Homo sapiens OX=9606 PE=2 SV=1
		[Master Protein] Myosin-14 OS=Homo sapiens OX=9606 GN=MYH14 PE=1 SV=2
		[Master Protein] Ubiquitin-associated protein 2 OS=Homo sapiens OX=9606 GN=UBAP2 PE=4 SV=1
		[Master Protein] cDNA FLJ77680, highly similar to Homo sapiens protein phosphatase 2 (formerly 2A), regulatory subunit A (PR 65), alpha isoform (PPP2R1A), mRNA OS=Homo sapiens OX=9606 PE=2 SV=1
		[Master Protein] Cofilin, non-muscle isoform OS=Homo sapiens OX=9606 GN=HEL-S-15 PE=2 SV=1
		[Master Protein] La-related protein 4 OS=Homo sapiens OX=9606 GN=LARP4 PE=1 SV=3
		[Master Protein] Erlin-2 OS=Homo sapiens OX=9606 GN=ERLIN2 PE=1 SV=1
		[Master Protein] Similar to cytoskeleton-associated protein 4 (Fragment) OS=Homo sapiens OX=9606 PE=2 SV=1
EXP2&EXP3	132	[Master Protein] cDNA FLJ60461, highly similar to Peroxiredoxin-2 OS=Homo sapiens OX=9606 PE=2 SV=1
		[Master Protein] Tubulin beta chain OS=Homo sapiens OX=9606 GN=TUBB PE=1 SV=2
		[Master Protein] RPS4X protein (Fragment) OS=Homo sapiens OX=9606 GN=RPS4X PE=2 SV=2
		[Master Protein] cDNA FLJ56052, highly similar to Puromycin-sensitive aminopeptidase OS=Homo sapiens OX=9606 PE=2 SV=1
		[Master Protein] Y-box-binding protein 1 (Fragment) OS=Homo sapiens OX=9606 GN=YBX1 PE=1 SV=1
		[Master Protein] cDNA FLJ54706, highly similar to Ubiquitin-associated protein 2-like OS=Homo sapiens OX=9606 PE=2 SV=1
		[Master Protein] 60S ribosomal protein L18a OS=Homo sapiens OX=9606 PE=2 SV=1
		[Master Protein] Tubulin beta-6 chain OS=Homo sapiens OX=9606 GN=TUBB6 PE=1 SV=1
		[Master Protein] Keratin, type I cytoskeletal 18 OS=Homo sapiens OX=9606 GN=KRT18 PE=1 SV=2
		[Master Protein] Core-binding factor subunit beta OS=Homo sapiens OX=9606 GN=CBFB PE=1 SV=2
		[Master Protein] Proteasome subunit alpha type (Fragment) OS=Homo sapiens OX=9606 GN=PSMA4 PE=1 SV=1
		[Master Protein] Keratin, type I cytoskeletal 14 OS=Homo sapiens OX=9606 GN=KRT14 PE=1 SV=4
		[Master Protein] Pyruvate kinase OS=Homo sapiens OX=9606 GN=HEL-S-30 PE=1 SV=1
		[Master Protein] Dolichyl-diphosphooligosaccharide--protein glycosyltransferase 48 kDa subunit OS=Homo sapiens OX=9606 GN=DDOST PE=1 SV=4
		[Master Protein] Phenylalanine--tRNA ligase alpha subunit OS=Homo sapiens OX=9606 GN=FARSA PE=1 SV=1
		[Master Protein] Low-density lipoprotein receptor-related protein 5 OS=Homo sapiens OX=9606 GN=LRP5 PE=1 SV=2
		[Master Protein] ATP synthase F(0) complex subunit B1, mitochondrial OS=Homo sapiens OX=9606 GN=ATP5PB PE=1 SV=2
		[Master Protein] cDNA FLJ61181, highly similar to Homo sapiens hydroxysteroid (17-beta) dehydrogenase 12 (HSD17B12), mRNA OS=Homo sapiens OX=9606 PE=2 SV=1
		[Master Protein] IGL@ protein OS=Homo sapiens OX=9606 GN=IGL@ PE=1 SV=1
		[Master Protein] cDNA FLJ58027 OS=Homo sapiens OX=9606 PE=2 SV=1
		[Master Protein] cDNA FLJ12728 fis, clone NT2RP2000040, highly similar to Protein FAM62A OS=Homo sapiens OX=9606 PE=2 SV=1
		[Master Protein] Malate dehydrogenase OS=Homo sapiens OX=9606 GN=MDH2 PE=2 SV=1
		[Master Protein] Lamin-B2 OS=Homo sapiens OX=9606 GN=LMNB2 PE=1 SV=4
		[Master Protein] Replication protein A 70 kDa DNA-binding subunit OS=Homo sapiens OX=9606 GN=RPA1 PE=1 SV=2
		[Master Protein] Endoplasmin OS=Homo sapiens OX=9606 GN=HSP90B1 PE=1 SV=1
		[Master Protein] Flotillin OS=Homo sapiens OX=9606 GN=FLOT2 PE=2 SV=1
		[Master Protein] SHINC3 OS=Homo sapiens OX=9606 GN=SHINC3 PE=2 SV=1
		[Master Protein] Proteasome subunit alpha type OS=Homo sapiens OX=9606 PE=2 SV=1
		[Master Protein] Signal recognition particle receptor subunit beta OS=Homo sapiens OX=9606 GN=SRPRB PE=1 SV=3
		[Master Protein] Prelamin-A/C OS=Homo sapiens OX=9606 GN=LMNA PE=1 SV=1
		[Master Protein] CAD protein OS=Homo sapiens OX=9606 GN=CAD PE=1 SV=3
		[Master Protein] HCG2039812, isoform CRA_b (Fragment) OS=Homo sapiens OX=9606 GN=KRT6A PE=2 SV=1
		[Master Protein] cDNA FLJ76413, highly similar to Homo sapiens core-binding factor, beta subunit (CBFB), transcript variant 1, mRNA OS=Homo sapiens OX=9606 PE=2 SV=1
		[Master Protein] Keratin, type II cytoskeletal 6B OS=Homo sapiens OX=9606 GN=KRT6B PE=1 SV=5
		[Master Protein] Acylglycerol kinase, mitochondrial OS=Homo sapiens OX=9606 GN=AGK PE=1 SV=1
		[Master Protein] Small nuclear ribonucleoprotein-associated protein OS=Homo sapiens OX=9606 GN=SNRPB PE=2 SV=1
		[Master Protein] Sideroflexin-1 OS=Homo sapiens OX=9606 GN=SFXN1 PE=1 SV=4
		[Master Protein] IGL c3567_light_IGKV1-39_IGKJ2 (Fragment) OS=Homo sapiens OX=9606 PE=2 SV=1
		[Master Protein] 26S proteasome non-ATPase regulatory subunit 2 OS=Homo sapiens OX=9606 GN=PSMD2 PE=1 SV=3
		[Master Protein] Albumin OS=Homo sapiens OX=9606 GN=ALB PE=1 SV=2
		[Master Protein] Xaa-Pro aminopeptidase 3 OS=Homo sapiens OX=9606 GN=XPNPEP3 PE=1 SV=1
		[Master Protein] Vesicle-trafficking protein SEC22b OS=Homo sapiens OX=9606 GN=SEC22B PE=1 SV=5
		[Master Protein] GTP-binding nuclear protein Ran OS=Homo sapiens OX=9606 GN=RAN PE=1 SV=1
		[Master Protein] X-ray repair cross-complementing protein 6 OS=Homo sapiens OX=9606 GN=XRCC6 PE=1 SV=2
		[Master Protein] Aminoacyl tRNA synthase complex-interacting multifunctional protein 2 OS=Homo sapiens OX=9606 GN=AIMP2 PE=1 SV=2
		[Master Protein] Proteasome subunit beta type-5 OS=Homo sapiens OX=9606 GN=PSMB5 PE=1 SV=3
		[Master Protein] Proteasome subunit alpha type-1 OS=Homo sapiens OX=9606 GN=PSMA1 PE=1 SV=1
		[Master Protein] YWHAE/FAM22B fusion protein (Fragment) OS=Homo sapiens OX=9606 GN=YWHAE/FAM22B fusion PE=2 SV=1
		[Master Protein] General transcription factor IIi isoform B (Fragment) OS=Homo sapiens OX=9606 GN=GTF2I PE=2 SV=1
		[Master Protein] RNA-binding protein 26 OS=Homo sapiens OX=9606 GN=RBM26 PE=1 SV=3
		[Master Protein] Beta-enolase OS=Homo sapiens OX=9606 GN=ENO3 PE=1 SV=5
		[Master Protein] Galactokinase (Fragment) OS=Homo sapiens OX=9606 GN=GALK1 PE=3 SV=1
		[Master Protein] Thioredoxin-related transmembrane protein 1 OS=Homo sapiens OX=9606 GN=TMX1 PE=1 SV=1
		[Master Protein] Electron transfer flavoprotein subunit alpha, mitochondrial (Fragment) OS=Homo sapiens OX=9606 GN=ETFA PE=1 SV=8
		[Master Protein] LPPR4 protein (Fragment) OS=Homo sapiens OX=9606 GN=LPPR4 PE=2 SV=1
		[Master Protein] Pyrroline-5-carboxylate reductase 1, mitochondrial OS=Homo sapiens OX=9606 GN=PYCR1 PE=1 SV=2
		[Master Protein] 4F2 cell-surface antigen heavy chain OS=Homo sapiens OX=9606 GN=SLC3A2 PE=1 SV=1
		[Master Protein] Leucine-rich PPR motif-containing protein, mitochondrial OS=Homo sapiens OX=9606 GN=LRPPRC PE=1 SV=1
		[Master Protein] IG c102_light_IGLV1-44_IGLJ3 (Fragment) OS=Homo sapiens OX=9606 PE=2 SV=1
		[Master Protein] F-actin-capping protein subunit beta OS=Homo sapiens OX=9606 PE=2 SV=1
		[Master Protein] Inosine-5'-monophosphate dehydrogenase OS=Homo sapiens OX=9606 GN=IMPDH2 PE=1 SV=1
		[Master Protein] 60S ribosomal protein L18 (Fragment) OS=Homo sapiens OX=9606 GN=RPL18 PE=1 SV=1
		[Master Protein] 60S ribosomal protein L10 (Fragment) OS=Homo sapiens OX=9606 GN=RPL10 PE=1 SV=7
		[Master Protein] Nuclear pore complex protein Nup93 OS=Homo sapiens OX=9606 PE=2 SV=1
		[Master Protein] Epoxide hydrolase OS=Homo sapiens OX=9606 GN=EPHX1 PE=2 SV=1
		[Master Protein] Isoleucyl-tRNA synthetase OS=Homo sapiens OX=9606 GN=IARS1 PE=1 SV=1
		[Master Protein] Uncharacterized protein C18orf63 OS=Homo sapiens OX=9606 GN=C18orf63 PE=2 SV=2
		[Master Protein] Multifunctional protein ADE2 (Fragment) OS=Homo sapiens OX=9606 GN=PAICS PE=1 SV=1
		[Master Protein] Importin-8 OS=Homo sapiens OX=9606 GN=IPO8 PE=1 SV=2
		[Master Protein] RAB11A, member RAS oncogene family, isoform CRA_a OS=Homo sapiens OX=9606 GN=RAB11A PE=4 SV=1
		[Master Protein] Prohibitin OS=Homo sapiens OX=9606 GN=HEL-215 PE=2 SV=1
		[Master Protein] Dolichol-phosphate mannose synthase subunit 1 OS=Homo sapiens OX=9606 GN=DPM1 PE=1 SV=1
		[Master Protein] ATP synthase subunit O, mitochondrial OS=Homo sapiens OX=9606 GN=ATP5PO PE=1 SV=1
		[Master Protein] RAB5C, member RAS oncogene family, isoform CRA_a OS=Homo sapiens OX=9606 GN=RAB5C PE=4 SV=1
		[Master Protein] ATPase family AAA domain-containing protein 3B OS=Homo sapiens OX=9606 GN=ATAD3B PE=1 SV=1
		[Master Protein] Acetyl-CoA acetyltransferase, mitochondrial OS=Homo sapiens OX=9606 GN=ACAT1 PE=1 SV=1
		[Master Protein] Protein SGT1 homolog OS=Homo sapiens OX=9606 GN=SUGT1 PE=1 SV=3
		[Master Protein] Flotillin (Fragment) OS=Homo sapiens OX=9606 GN=FLOT1 PE=1 SV=1
		[Master Protein] Butyrophilin subfamily 1 member A1 OS=Homo sapiens OX=9606 GN=BTN1A1 PE=1 SV=3
		[Master Protein] Ankyrin repeat and KH domain-containing protein 1 (Fragment) OS=Homo sapiens OX=9606 GN=ANKHD1 PE=1 SV=1
		[Master Protein] Variable immnoglobulin anti-estradiol heavy chain (Fragment) OS=Homo sapiens OX=9606 PE=2 SV=1
		[Master Protein] Uncharacterized protein DKFZp686G2045 (Fragment) OS=Homo sapiens OX=9606 GN=DKFZp686G2045 PE=3 SV=2
		[Master Protein] Calnexin OS=Homo sapiens OX=9606 GN=CANX PE=1 SV=1
		[Master Protein] IGH + IGL c71_light_IGKV1-9_IGKJ2 (Fragment) OS=Homo sapiens OX=9606 PE=2 SV=1
		[Master Protein] Guanine nucleotide-binding protein G(i) subunit alpha-2 OS=Homo sapiens OX=9606 GN=GNAI2 PE=1 SV=3
		[Master Protein] Lamin-B1 OS=Homo sapiens OX=9606 GN=LMNB1 PE=1 SV=2
		[Master Protein] Ribosomal protein L15 (Fragment) OS=Homo sapiens OX=9606 GN=RPL15 PE=1 SV=1
		[Master Protein] DNA-dependent protein kinase catalytic subunit OS=Homo sapiens OX=9606 GN=PRKDC PE=1 SV=3
		[Master Protein] ADP/ATP translocase OS=Homo sapiens OX=9606 GN=SLC25A6 PE=2 SV=1
		[Master Protein] PRSS3 protein OS=Homo sapiens OX=9606 GN=PRSS3 PE=2 SV=1
		[Master Protein] Nucleoside diphosphate kinase A OS=Homo sapiens OX=9606 GN=NME1 PE=1 SV=1
		[Master Protein] Stonin-2 OS=Homo sapiens OX=9606 GN=STON2 PE=1 SV=1
		[Master Protein] Keratin, type II cytoskeletal 5 OS=Homo sapiens OX=9606 GN=KRT5 PE=1 SV=3
		[Master Protein] Hornerin OS=Homo sapiens OX=9606 GN=HRNR PE=1 SV=2
		[Master Protein] Keratin, type I cytoskeletal 13 OS=Homo sapiens OX=9606 GN=KRT13 PE=1 SV=1
		[Master Protein] Sodium/potassium-transporting ATPase subunit beta-3 OS=Homo sapiens OX=9606 GN=ATP1B3 PE=1 SV=1
		[Master Protein] Coatomer subunit gamma-1 OS=Homo sapiens OX=9606 GN=COPG1 PE=1 SV=1
		[Master Protein] Mitogen-activated protein kinase OS=Homo sapiens OX=9606 GN=MAPK1 PE=3 SV=1
		[Master Protein] Plastin 3 variant (Fragment) OS=Homo sapiens OX=9606 PE=2 SV=1
		[Master Protein] Nucleolin OS=Homo sapiens OX=9606 GN=NCL PE=1 SV=1
		[Master Protein] cDNA FLJ12766 fis, clone NT2RP2001520, highly similar to Calcium-binding mitochondrial carrier protein Aralar1 OS=Homo sapiens OX=9606 PE=2 SV=1
		[Master Protein] Ribosomal protein L19 OS=Homo sapiens OX=9606 GN=RPL19 PE=1 SV=1
		[Master Protein] Guanine nucleotide-binding protein G(i) subunit alpha-3 OS=Homo sapiens OX=9606 GN=GNAI3 PE=1 SV=3
		[Master Protein] ATP synthase subunit gamma (Fragment) OS=Homo sapiens OX=9606 PE=2 SV=1
		[Master Protein] T-complex protein 1 subunit theta OS=Homo sapiens OX=9606 GN=CCT8 PE=1 SV=4
		[Master Protein] NF45 OS=Homo sapiens OX=9606 PE=2 SV=1
		[Master Protein] IGL c152_light_IGKV1D-13_IGKJ5 (Fragment) OS=Homo sapiens OX=9606 PE=2 SV=1
		[Master Protein] SERPINE1 mRNA binding protein 1, isoform CRA_c OS=Homo sapiens OX=9606 GN=SERBP1 PE=4 SV=1
		[Master Protein] IGL c1699_light_IGKV1D-13_IGKJ3 (Fragment) OS=Homo sapiens OX=9606 PE=2 SV=1
		[Master Protein] Protein S100-A8 OS=Homo sapiens OX=9606 GN=S100A8 PE=1 SV=1
		[Master Protein] Proteasome subunit beta OS=Homo sapiens OX=9606 GN=PSMB6 PE=2 SV=1
		[Master Protein] YTH domain-containing family protein 2 (Fragment) OS=Homo sapiens OX=9606 GN=YTHDF2 PE=1 SV=1
		[Master Protein] Protocadherin alpha-C2 OS=Homo sapiens OX=9606 GN=PCDHAC2 PE=2 SV=1
		[Master Protein] Enoyl-CoA hydratase OS=Homo sapiens OX=9606 GN=HADHA PE=1 SV=2
		[Master Protein] IGL c2831_light_IGKV1D-39_IGKJ4 (Fragment) OS=Homo sapiens OX=9606 PE=2 SV=1
		[Master Protein] Ras-related protein R-Ras2 OS=Homo sapiens OX=9606 GN=RRAS2 PE=1 SV=1
		[Master Protein] Histone deacetylase 2 (Fragment) OS=Homo sapiens OX=9606 GN=HDAC2 PE=1 SV=1
		[Master Protein] Proteasome subunit alpha type-3 OS=Homo sapiens OX=9606 GN=PSMA3 PE=1 SV=2
		[Master Protein] Ras-related protein Rab-7a OS=Homo sapiens OX=9606 GN=RAB7A PE=1 SV=1
		[Master Protein] cDNA FLJ58459, highly similar to RNA-binding region-containing protein 2 OS=Homo sapiens OX=9606 PE=2 SV=1
		[Master Protein] Desmoglein-1 OS=Homo sapiens OX=9606 GN=DSG1 PE=1 SV=2
		[Master Protein] Oxysterol-binding protein (Fragment) OS=Homo sapiens OX=9606 GN=OSBPL8 PE=2 SV=1
		[Master Protein] Lupus La protein (Fragment) OS=Homo sapiens OX=9606 GN=SSB PE=1 SV=1
		[Master Protein] Trypsin-1 OS=Homo sapiens OX=9606 GN=PRSS1 PE=1 SV=1
		[Master Protein] DNA replication licensing factor MCM6 (Fragment) OS=Homo sapiens OX=9606 GN=MCM6 PE=3 SV=1
		[Master Protein] Aminoacyl tRNA synthase complex-interacting multifunctional protein 1 OS=Homo sapiens OX=9606 GN=AIMP1 PE=1 SV=2
		[Master Protein] Keratin, type II cytoskeletal 1b OS=Homo sapiens OX=9606 GN=KRT77 PE=1 SV=3
		[Master Protein] H.sapiens ras-related Hrab1A protein OS=Homo sapiens OX=9606 GN=RAB1A PE=2 SV=1
		[Master Protein] cDNA FLJ61076, highly similar to UBX domain-containing protein 8 OS=Homo sapiens OX=9606 PE=2 SV=1
		[Master Protein] Fructose-bisphosphate aldolase OS=Homo sapiens OX=9606 GN=HEL-S-87p PE=2 SV=1
		[Master Protein] rRNA 2'-O-methyltransferase fibrillarin (Fragment) OS=Homo sapiens OX=9606 GN=FBL PE=1 SV=1
		[Master Protein] IG c525_light_IGKV3-15_IGKJ1 (Fragment) OS=Homo sapiens OX=9606 PE=2 SV=1
EXP1	569	[Master Protein] SRSF protein kinase 2 (Fragment) OS=Homo sapiens OX=9606 GN=SRPK2 PE=1 SV=1
		[Master Protein] Putative UPF0607 protein ENSP00000381514 OS=Homo sapiens OX=9606 PE=3 SV=1
		[Master Protein] Zinc finger protein 569, isoform CRA_a OS=Homo sapiens OX=9606 GN=ZNF569 PE=4 SV=1
		[Master Protein] RNA-binding protein 6 OS=Homo sapiens OX=9606 GN=RBM6 PE=1 SV=1
		[Master Protein] HCG2039447, isoform CRA_d OS=Homo sapiens OX=9606 GN=hCG_2039447 PE=1 SV=1
		[Master Protein] Ribosome quality control complex subunit NEMF OS=Homo sapiens OX=9606 GN=NEMF PE=1 SV=4
		[Master Protein] RNA binding motif protein 28 isoform 1 OS=Homo sapiens OX=9606 GN=RBM28 PE=2 SV=1
		[Master Protein] Survival of motor neuron-related-splicing factor 30 OS=Homo sapiens OX=9606 GN=SMNDC1 PE=1 SV=1
		[Master Protein] Double-stranded RNA-specific editase B2 OS=Homo sapiens OX=9606 GN=ADARB2 PE=1 SV=1
		[Master Protein] Ribosome production factor 1 OS=Homo sapiens OX=9606 GN=RPF1 PE=1 SV=2
		[Master Protein] Histone-lysine N-methyltransferase 2A OS=Homo sapiens OX=9606 GN=KMT2A PE=1 SV=5
		[Master Protein] Kinesin-like protein OS=Homo sapiens OX=9606 GN=KIF23 PE=1 SV=1
		[Master Protein] Fragile X mental retardation syndrome-related protein 1 OS=Homo sapiens OX=9606 GN=FXR1 PE=1 SV=3
		[Master Protein] E3 ubiquitin-protein ligase ZNF598 OS=Homo sapiens OX=9606 GN=ZNF598 PE=1 SV=1
		[Master Protein] 28S ribosomal protein S35, mitochondrial OS=Homo sapiens OX=9606 GN=MRPS35 PE=1 SV=1
		[Master Protein] Zinc finger protein 768 OS=Homo sapiens OX=9606 GN=ZNF768 PE=1 SV=2
		[Master Protein] Microtubule-associated protein 1A OS=Homo sapiens OX=9606 GN=MAP1A PE=1 SV=1
		[Master Protein] Cold shock domain containing E1, RNA-binding, isoform CRA_a OS=Homo sapiens OX=9606 GN=CSDE1 PE=4 SV=1
		[Master Protein] 40S ribosomal protein S27-like OS=Homo sapiens OX=9606 GN=RPS27L PE=1 SV=3
		[Master Protein] Ribosomal protein L18, isoform CRA_c OS=Homo sapiens OX=9606 GN=RPL18 PE=3 SV=1
		[Master Protein] ACAD11 protein OS=Homo sapiens OX=9606 GN=ACAD11 PE=2 SV=1
		[Master Protein] Zinc finger protein 346 OS=Homo sapiens OX=9606 GN=ZNF346 PE=1 SV=1
		[Master Protein] Ribosome biogenesis protein SLX9 homolog OS=Homo sapiens OX=9606 GN=SLX9 PE=1 SV=2
		[Master Protein] Nucleolar protein 7, 27kDa, isoform CRA_a OS=Homo sapiens OX=9606 GN=NOL7 PE=4 SV=1
		[Master Protein] WD repeat-containing protein 36 OS=Homo sapiens OX=9606 GN=WDR36 PE=1 SV=1
		[Master Protein] cDNA FLJ76962, highly similar to Homo sapiens nucleolar protein 5A (56kDa with KKE/D repeat) (NOL5A), mRNA OS=Homo sapiens OX=9606 PE=2 SV=1
		[Master Protein] Malonyl-CoA-acyl carrier protein transacylase, mitochondrial OS=Homo sapiens OX=9606 GN=MCAT PE=1 SV=2
		[Master Protein] Ras-GTPase activating protein SH3 domain-binding protein 2, isoform CRA_a OS=Homo sapiens OX=9606 GN=G3BP2 PE=4 SV=1
		[Master Protein] Protein CUSTOS OS=Homo sapiens OX=9606 GN=C12orf43 PE=1 SV=2
		[Master Protein] IGL c729_light_IGLV1-40_IGLJ2 (Fragment) OS=Homo sapiens OX=9606 PE=2 SV=1
		[Master Protein] Enoyl-CoA hydratase OS=Homo sapiens OX=9606 PE=2 SV=1
		[Master Protein] ATP-dependent DNA helicase 2 subunit 1 OS=Homo sapiens OX=9606 GN=XRCC6 PE=1 SV=1
		[Master Protein] GTPase-activating Rap/Ran-GAP domain-like protein 3 OS=Homo sapiens OX=9606 GN=GARNL3 PE=2 SV=2
		[Master Protein] Zinc finger protein 787 OS=Homo sapiens OX=9606 GN=ZNF787 PE=1 SV=4
		[Master Protein] Probable 18S rRNA (guanine-N(7))-methyltransferase (Fragment) OS=Homo sapiens OX=9606 GN=BUD23 PE=1 SV=1
		[Master Protein] Bystin OS=Homo sapiens OX=9606 GN=BYSL PE=1 SV=3
		[Master Protein] Ras-related protein Rap-1b (Fragment) OS=Homo sapiens OX=9606 GN=RAP1B PE=1 SV=8
		[Master Protein] p40 OS=Homo sapiens OX=9606 PE=4 SV=1
		[Master Protein] cDNA FLJ77094, highly similar to Homo sapiens apolipoprotein B (including Ag(x) antigen) (APOB), mRNA (Fragment) OS=Homo sapiens OX=9606 PE=2 SV=1
		[Master Protein] Peptidyl-prolyl cis-trans isomerase OS=Homo sapiens OX=9606 GN=PPIH PE=1 SV=2
		[Master Protein] mRNA turnover protein 4 homolog OS=Homo sapiens OX=9606 GN=MRTO4 PE=1 SV=2
		[Master Protein] Spermatogenesis-associated serine-rich protein 2 OS=Homo sapiens OX=9606 GN=SPATS2 PE=1 SV=1
		[Master Protein] Importin subunit alpha-4 OS=Homo sapiens OX=9606 GN=KPNA3 PE=1 SV=2
		[Master Protein] RNA helicase OS=Homo sapiens OX=9606 GN=DDX39B PE=1 SV=2
		[Master Protein] Histone H1.0 OS=Homo sapiens OX=9606 GN=H1-0 PE=1 SV=3
		[Master Protein] Protein MCM10 homolog OS=Homo sapiens OX=9606 GN=MCM10 PE=1 SV=2
		[Master Protein] Probable ATP-dependent RNA helicase DDX52 OS=Homo sapiens OX=9606 GN=DDX52 PE=1 SV=4
		[Master Protein] Probable ATP-dependent RNA helicase DDX27 OS=Homo sapiens OX=9606 GN=DDX27 PE=1 SV=2
		[Master Protein] Replication factor C subunit 2 OS=Homo sapiens OX=9606 GN=RFC2 PE=1 SV=3
		[Master Protein] Probable ATP-dependent RNA helicase DDX17 OS=Homo sapiens OX=9606 GN=DDX17 PE=1 SV=2
		[Master Protein] Ribosome biogenesis protein NOP53 (Fragment) OS=Homo sapiens OX=9606 GN=GLTSCR2 PE=2 SV=2
		[Master Protein] G-rich RNA sequence binding factor 1, isoform CRA_a OS=Homo sapiens OX=9606 GN=GRSF1 PE=4 SV=1
		[Master Protein] WD repeat-containing protein 3 OS=Homo sapiens OX=9606 GN=WDR3 PE=1 SV=1
		[Master Protein] RNA-binding protein 39 OS=Homo sapiens OX=9606 GN=RBM39 PE=1 SV=1
		[Master Protein] 3'-5' RNA helicase YTHDC2 OS=Homo sapiens OX=9606 GN=YTHDC2 PE=1 SV=2
		[Master Protein] Proline/serine-rich coiled-coil 1, isoform CRA_c OS=Homo sapiens OX=9606 GN=PSRC1 PE=4 SV=1
		[Master Protein] High mobility group protein B2 OS=Homo sapiens OX=9606 GN=HMGB2 PE=1 SV=2
		[Master Protein] Serine hydroxymethyltransferase OS=Homo sapiens OX=9606 PE=2 SV=1
		[Master Protein] Protein DEK OS=Homo sapiens OX=9606 GN=DEK PE=1 SV=2
		[Master Protein] Zinc finger protein 192 variant (Fragment) OS=Homo sapiens OX=9606 PE=2 SV=1
		[Master Protein] Vesicle-fusing ATPase OS=Homo sapiens OX=9606 GN=SPATA5 PE=1 SV=1
		[Master Protein] 28S ribosomal protein S9, mitochondrial OS=Homo sapiens OX=9606 GN=MRPS9 PE=1 SV=2
		[Master Protein] TATA-binding protein-associated factor 2N OS=Homo sapiens OX=9606 GN=TAF15 PE=1 SV=1
		[Master Protein] Terminal uridylyltransferase 7 OS=Homo sapiens OX=9606 GN=TUT7 PE=1 SV=1
		[Master Protein] Ataxin-2-like protein OS=Homo sapiens OX=9606 GN=ATXN2L PE=1 SV=2
		[Master Protein] ATP-dependent RNA helicase DDX24 OS=Homo sapiens OX=9606 GN=DDX24 PE=1 SV=1
		[Master Protein] Histone H1.3 OS=Homo sapiens OX=9606 GN=H1-3 PE=1 SV=2
		[Master Protein] Surfeit locus protein 6 OS=Homo sapiens OX=9606 GN=SURF6 PE=1 SV=3
		[Master Protein] Ribosomal RNA-processing protein 43 OS=Homo sapiens OX=9606 GN=DKFZp564C0482 PE=4 SV=1
		[Master Protein] Coiled-coil domain containing 122 OS=Homo sapiens OX=9606 GN=CCDC122 PE=2 SV=1
		[Master Protein] Low molecular weight cytosolic acid phosphatase (Fragment) OS=Homo sapiens OX=9606 PE=2 SV=1
		[Master Protein] Uncharacterized protein 44M2.1 OS=Homo sapiens OX=9606 GN=44M2.1 PE=4 SV=1
		[Master Protein] Lysine-specific demethylase RSBN1L OS=Homo sapiens OX=9606 GN=RSBN1L PE=1 SV=2
		[Master Protein] DNA-directed RNA polymerase I subunit RPA49 OS=Homo sapiens OX=9606 GN=POLR1E PE=1 SV=3
		[Master Protein] RNA-binding motif protein, X chromosome OS=Homo sapiens OX=9606 GN=RBMX PE=1 SV=3
		[Master Protein] Centromere protein U OS=Homo sapiens OX=9606 GN=MLF1IP PE=2 SV=1
		[Master Protein] 39S ribosomal protein L40, mitochondrial OS=Homo sapiens OX=9606 GN=MRPL40 PE=1 SV=1
		[Master Protein] Ribosome biogenesis protein NSA2 homolog OS=Homo sapiens OX=9606 GN=NSA2 PE=1 SV=1
		[Master Protein] Eukaryotic translation initiation factor 1A, X-chromosomal OS=Homo sapiens OX=9606 GN=EIF1AX PE=1 SV=2
		[Master Protein] Ribosomal protein L7-like 1, isoform CRA_b OS=Homo sapiens OX=9606 GN=RPL7L1 PE=3 SV=1
		[Master Protein] cDNA, FLJ94450, highly similar to Homo sapiens cyclin-dependent kinase 9 (CDC2-related kinase) (CDK9), mRNA OS=Homo sapiens OX=9606 PE=2 SV=1
		[Master Protein] Hepatocellular carcinoma related protein 2 OS=Homo sapiens OX=9606 PE=2 SV=1
		[Master Protein] Ankyrin repeat domain-containing protein 12 (Fragment) OS=Homo sapiens OX=9606 GN=ANKRD12 PE=1 SV=2
		[Master Protein] Lamin-B1 OS=Homo sapiens OX=9606 GN=LMNB1 PE=1 SV=1
		[Master Protein] Nucleolar complex protein 4 homolog OS=Homo sapiens OX=9606 GN=NOC4L PE=1 SV=1
		[Master Protein] Non-specific serine/threonine protein kinase OS=Homo sapiens OX=9606 GN=MARK2 PE=1 SV=2
		[Master Protein] Replication factor C subunit 1 OS=Homo sapiens OX=9606 GN=RFC1 PE=1 SV=4
		[Master Protein] U3 small nucleolar RNA-associated protein 14 homolog A OS=Homo sapiens OX=9606 GN=UTP14A PE=1 SV=1
		[Master Protein] Parafibromin OS=Homo sapiens OX=9606 GN=CDC73 PE=1 SV=1
		[Master Protein] 5'-3' exoribonuclease OS=Homo sapiens OX=9606 PE=2 SV=1
		[Master Protein] Metadherin, isoform CRA_a OS=Homo sapiens OX=9606 GN=MTDH PE=4 SV=1
		[Master Protein] Signal recognition particle 14 kDa protein OS=Homo sapiens OX=9606 GN=SRP14 PE=1 SV=2
		[Master Protein] Exosome complex component RRP4 OS=Homo sapiens OX=9606 GN=EXOSC2 PE=1 SV=2
		[Master Protein] Y-box-binding protein 3 OS=Homo sapiens OX=9606 GN=YBX3 PE=1 SV=4
		[Master Protein] HCG1783384, isoform CRA_a OS=Homo sapiens OX=9606 GN=hCG_1783384 PE=4 SV=1
		[Master Protein] UPF1 OS=Homo sapiens OX=9606 GN=UPF1 PE=2 SV=1
		[Master Protein] Glyoxylate reductase 1 homolog OS=Homo sapiens OX=9606 GN=N-PAC PE=3 SV=1
		[Master Protein] Histone H1.10 OS=Homo sapiens OX=9606 GN=H1-10 PE=1 SV=1
		[Master Protein] U4/U6.U5 tri-snRNP-associated protein 1 OS=Homo sapiens OX=9606 GN=SART1 PE=1 SV=1
		[Master Protein] U3 small nucleolar RNA-associated protein 18 homolog OS=Homo sapiens OX=9606 GN=UTP18 PE=1 SV=3
		[Master Protein] Nucleolar complex protein 3 homolog OS=Homo sapiens OX=9606 GN=NOC3L PE=1 SV=1
		[Master Protein] cDNA FLJ52847, highly similar to Tubulin beta-6 chain OS=Homo sapiens OX=9606 PE=2 SV=1
		[Master Protein] cDNA FLJ77421, highly similar to Homo sapiens autoantigen p542 mRNA OS=Homo sapiens OX=9606 PE=2 SV=1
		[Master Protein] Serine/threonine-protein phosphatase 2A regulatory subunit B'' subunit beta OS=Homo sapiens OX=9606 GN=PPP2R3B PE=1 SV=2
		[Master Protein] Protein FAM76A OS=Homo sapiens OX=9606 GN=FAM76A PE=2 SV=1
		[Master Protein] Nucleoside diphosphate kinase OS=Homo sapiens OX=9606 GN=NME4 PE=1 SV=1
		[Master Protein] Coilin OS=Homo sapiens OX=9606 GN=COIL PE=1 SV=1
		[Master Protein] Uncharacterized protein DKFZp667O0311 (Fragment) OS=Homo sapiens OX=9606 GN=DKFZp667O0311 PE=2 SV=1
		[Master Protein] 3-methyladenine DNA glycosidase (Fragment) OS=Homo sapiens OX=9606 GN=MPG PE=1 SV=1
		[Master Protein] Zinc finger CCHC domain-containing protein 3 OS=Homo sapiens OX=9606 GN=ZCCHC3 PE=1 SV=2
		[Master Protein] Histone H2B type 1-L OS=Homo sapiens OX=9606 GN=H2BC13 PE=1 SV=3
		[Master Protein] POU domain, class 4, transcription factor 3, isoform CRA_a OS=Homo sapiens OX=9606 GN=POU4F3 PE=4 SV=1
		[Master Protein] Pentatricopeptide repeat domain-containing protein 3, mitochondrial OS=Homo sapiens OX=9606 GN=PTCD3 PE=1 SV=3
		[Master Protein] Centrosomal protein 170kDa OS=Homo sapiens OX=9606 GN=CEP170 PE=2 SV=1
		[Master Protein] Pre-rRNA-processing protein TSR1 homolog OS=Homo sapiens OX=9606 GN=TSR1 PE=1 SV=1
		[Master Protein] Eukaryotic translation initiation factor 5B OS=Homo sapiens OX=9606 GN=EIF5B PE=1 SV=4
		[Master Protein] Uncharacterized protein DKFZp686A111 OS=Homo sapiens OX=9606 GN=DKFZp686A111 PE=2 SV=1
		[Master Protein] 28S ribosomal protein S16, mitochondrial OS=Homo sapiens OX=9606 GN=MRPS16 PE=1 SV=1
		[Master Protein] Drebrin A OS=Homo sapiens OX=9606 GN=DBN1 PE=2 SV=1
		[Master Protein] 60S ribosome subunit biogenesis protein NIP7 homolog OS=Homo sapiens OX=9606 GN=NIP7 PE=1 SV=1
		[Master Protein] cDNA FLJ78675, highly similar to Homo sapiens stroma HMG-box containing protein (HBP2) mRNA OS=Homo sapiens OX=9606 PE=2 SV=1
		[Master Protein] Phenylalanine--tRNA ligase alpha subunit OS=Homo sapiens OX=9606 GN=FARSLA PE=2 SV=1
		[Master Protein] PC4 and SFRS1-interacting protein OS=Homo sapiens OX=9606 GN=PSIP1 PE=1 SV=1
		[Master Protein] Splicing factor, arginine/serine-rich 4 variant (Fragment) OS=Homo sapiens OX=9606 PE=2 SV=1
		[Master Protein] Constitutive coactivator of PPAR-gamma-like protein 1 (Fragment) OS=Homo sapiens OX=9606 GN=FAM120A PE=1 SV=1
		[Master Protein] E3 ubiquitin-protein ligase UHRF1 OS=Homo sapiens OX=9606 GN=UHRF1 PE=1 SV=1
		[Master Protein] SRSF protein kinase 1 OS=Homo sapiens OX=9606 GN=SRPK1 PE=1 SV=2
		[Master Protein] cDNA, FLJ95666, highly similar to Homo sapiens albumin (ALB), mRNA OS=Homo sapiens OX=9606 PE=2 SV=1
		[Master Protein] Membrane-spanning 4-domains subfamily A member 6E (Fragment) OS=Homo sapiens OX=9606 GN=MS4A6E PE=3 SV=1
		[Master Protein] Nucleolar protein 6 OS=Homo sapiens OX=9606 GN=NOL6 PE=1 SV=2
		[Master Protein] DNA polymerase (Fragment) OS=Homo sapiens OX=9606 PE=2 SV=1
		[Master Protein] cDNA FLJ59523, highly similar to Scaffold attachment factor B OS=Homo sapiens OX=9606 PE=2 SV=1
		[Master Protein] Phosphorylated adapter RNA export protein OS=Homo sapiens OX=9606 GN=PHAX PE=1 SV=1
		[Master Protein] 39S ribosomal protein L48, mitochondrial OS=Homo sapiens OX=9606 GN=MRPL48 PE=1 SV=2
		[Master Protein] DBIRD complex subunit ZNF326 OS=Homo sapiens OX=9606 GN=ZNF326 PE=1 SV=2
		[Master Protein] Protein LTV1 homolog OS=Homo sapiens OX=9606 GN=LTV1 PE=1 SV=1
		[Master Protein] U3 small nucleolar ribonucleoprotein protein IMP3 OS=Homo sapiens OX=9606 GN=IMP3 PE=1 SV=1
		[Master Protein] Serine/threonine-protein kinase VRK1 OS=Homo sapiens OX=9606 GN=VRK1 PE=1 SV=1
		[Master Protein] Casein kinase II subunit beta OS=Homo sapiens OX=9606 GN=CSNK2B PE=2 SV=1
		[Master Protein] Histone H2A.V OS=Homo sapiens OX=9606 GN=H2AZ2 PE=1 SV=3
		[Master Protein] Double-stranded RNA-specific adenosine deaminase OS=Homo sapiens OX=9606 GN=ADAR PE=1 SV=4
		[Master Protein] Casein kinase I isoform epsilon (Fragment) OS=Homo sapiens OX=9606 GN=CSNK1E PE=1 SV=1
		[Master Protein] RNA 3'-terminal phosphate cyclase OS=Homo sapiens OX=9606 PE=2 SV=1
		[Master Protein] Nucleosome assembly protein 1-like 2 OS=Homo sapiens OX=9606 GN=NAP1L2 PE=1 SV=1
		[Master Protein] cDNA FLJ53704, moderately similar to Nascent polypeptide-associated complex subunit alpha OS=Homo sapiens OX=9606 PE=2 SV=1
		[Master Protein] Serine/arginine-rich splicing factor 9 OS=Homo sapiens OX=9606 GN=SRSF9 PE=1 SV=1
		[Master Protein] cDNA FLJ26446 fis, clone KDN02743 OS=Homo sapiens OX=9606 PE=2 SV=1
		[Master Protein] MKI67 FHA domain-interacting nucleolar phosphoprotein OS=Homo sapiens OX=9606 GN=NIFK PE=1 SV=1
		[Master Protein] 60S ribosomal protein L36 OS=Homo sapiens OX=9606 GN=RPL36 PE=1 SV=3
		[Master Protein] Epididymis secretory sperm binding protein OS=Homo sapiens OX=9606 GN=hCG_18987 PE=2 SV=1
		[Master Protein] 60S ribosomal protein L22-like 1 OS=Homo sapiens OX=9606 GN=RPL22L1 PE=1 SV=1
		[Master Protein] 60S ribosomal protein L14 OS=Homo sapiens OX=9606 GN=RPL14 PE=1 SV=1
		[Master Protein] FUS interacting protein (Serine-arginine rich) 1 isoform 2 variant (Fragment) OS=Homo sapiens OX=9606 PE=2 SV=1
		[Master Protein] 60S ribosomal protein L27a OS=Homo sapiens OX=9606 GN=RPL27A PE=1 SV=2
		[Master Protein] Zinc finger RNA binding protein OS=Homo sapiens OX=9606 GN=ZFR PE=2 SV=1
		[Master Protein] Notchless protein homolog 1 OS=Homo sapiens OX=9606 PE=2 SV=1
		[Master Protein] pre-rRNA 2'-O-ribose RNA methyltransferase FTSJ3 OS=Homo sapiens OX=9606 GN=FTSJ3 PE=1 SV=2
		[Master Protein] Ubiquitin-associated protein 2-like OS=Homo sapiens OX=9606 GN=UBAP2L PE=1 SV=2
		[Master Protein] Ubiquitin carboxyl-terminal hydrolase OS=Homo sapiens OX=9606 GN=USP36 PE=1 SV=1
		[Master Protein] 60S ribosomal protein L26-like 1 (Fragment) OS=Homo sapiens OX=9606 GN=RPL26L1 PE=1 SV=1
		[Master Protein] cDNA FLJ32300 fis, clone PROST2002227, highly similar to U3 small nucleolar ribonucleoprotein protein MPP10 (Fragment) OS=Homo sapiens OX=9606 PE=2 SV=1
		[Master Protein] Probable ATP-dependent RNA helicase DDX5 OS=Homo sapiens OX=9606 GN=DDX5 PE=1 SV=1
		[Master Protein] WD repeat and FYVE domain containing 3, isoform CRA_a OS=Homo sapiens OX=9606 GN=WDFY3 PE=4 SV=1
		[Master Protein] Histone H2A type 3 OS=Homo sapiens OX=9606 GN=H2AW PE=1 SV=3
		[Master Protein] Alpha-taxilin OS=Homo sapiens OX=9606 GN=TXLNA PE=1 SV=3
		[Master Protein] RNA helicase OS=Homo sapiens OX=9606 GN=EIF4A3 PE=1 SV=2
		[Master Protein] ABC50 protein OS=Homo sapiens OX=9606 GN=ABCF1 PE=4 SV=1
		[Master Protein] UAP56-interacting factor OS=Homo sapiens OX=9606 GN=FYTTD1 PE=1 SV=3
		[Master Protein] Kinesin-like protein KIF22 OS=Homo sapiens OX=9606 GN=KIF22 PE=1 SV=5
		[Master Protein] tRNA (adenine(58)-N(1))-methyltransferase (Fragment) OS=Homo sapiens OX=9606 GN=TRMT61A PE=1 SV=1
		[Master Protein] Actin-depolymerizing factor OS=Homo sapiens OX=9606 GN=GSN PE=1 SV=1
		[Master Protein] MYH7 protein (Fragment) OS=Homo sapiens OX=9606 GN=MYH7 PE=2 SV=1
		[Master Protein] Pyruvate dehydrogenase protein X component, mitochondrial OS=Homo sapiens OX=9606 GN=PDHX PE=1 SV=3
		[Master Protein] DnaJ homolog subfamily A member 3, mitochondrial OS=Homo sapiens OX=9606 GN=DNAJA3 PE=1 SV=2
		[Master Protein] High mobility group protein B1 OS=Homo sapiens OX=9606 GN=HMGB1 PE=1 SV=1
		[Master Protein] RRP1 protein (Fragment) OS=Homo sapiens OX=9606 GN=RRP1 PE=2 SV=2
		[Master Protein] Probable ATP-dependent RNA helicase DDX28 OS=Homo sapiens OX=9606 GN=DDX28 PE=1 SV=2
		[Master Protein] Proliferation marker protein Ki-67 OS=Homo sapiens OX=9606 GN=MKI67 PE=1 SV=2
		[Master Protein] Protein ELYS OS=Homo sapiens OX=9606 GN=AHCTF1 PE=1 SV=3
		[Master Protein] Protein regulator of cytokinesis 1, isoform CRA_e OS=Homo sapiens OX=9606 GN=PRC1 PE=4 SV=1
		[Master Protein] ESF1 homolog OS=Homo sapiens OX=9606 GN=ESF1 PE=1 SV=1
		[Master Protein] Flap endonuclease 1 (Fragment) OS=Homo sapiens OX=9606 GN=FEN1 PE=1 SV=1
		[Master Protein] Dynein axonemal heavy chain 8 OS=Homo sapiens OX=9606 GN=DNAH8 PE=1 SV=2
		[Master Protein] Daxx (Fragment) OS=Homo sapiens OX=9606 PE=2 SV=1
		[Master Protein] Zinc finger CCCH domain-containing protein 4 OS=Homo sapiens OX=9606 GN=ZC3H4 PE=1 SV=3
		[Master Protein] Protein AATF OS=Homo sapiens OX=9606 GN=AATF PE=1 SV=1
		[Master Protein] Bromodomain adjacent to zinc finger domain protein 1A OS=Homo sapiens OX=9606 GN=BAZ1A PE=1 SV=2
		[Master Protein] Pyruvate dehydrogenase E1 component subunit alpha (Fragment) OS=Homo sapiens OX=9606 PE=2 SV=1
		[Master Protein] Peptidyl-prolyl cis-trans isomerase FKBP3 OS=Homo sapiens OX=9606 GN=FKBP3 PE=1 SV=1
		[Master Protein] Casein kinase I isoform delta OS=Homo sapiens OX=9606 GN=CSNK1D PE=1 SV=2
		[Master Protein] Y-box-binding protein 1 OS=Homo sapiens OX=9606 GN=YBX1 PE=1 SV=3
		[Master Protein] Exosome RNA helicase MTR4 OS=Homo sapiens OX=9606 GN=MTREX PE=1 SV=3
		[Master Protein] 2',3'-cyclic-nucleotide 3'-phosphodiesterase OS=Homo sapiens OX=9606 PE=2 SV=1
		[Master Protein] Methionine aminopeptidase (Fragment) OS=Homo sapiens OX=9606 PE=2 SV=1
		[Master Protein] N-acylneuraminate cytidylyltransferase OS=Homo sapiens OX=9606 GN=CMAS PE=1 SV=2
		[Master Protein] Methionine--tRNA ligase, cytoplasmic OS=Homo sapiens OX=9606 GN=MARS1 PE=1 SV=2
		[Master Protein] Transcriptional activator protein Pur-beta OS=Homo sapiens OX=9606 GN=PURB PE=1 SV=3
		[Master Protein] CHC1 protein (Fragment) OS=Homo sapiens OX=9606 GN=RCC1 PE=2 SV=1
		[Master Protein] Guanine nucleotide exchange factor H1 OS=Homo sapiens OX=9606 GN=ARHGEF2 PE=1 SV=1
		[Master Protein] cDNA FLJ53294 OS=Homo sapiens OX=9606 PE=2 SV=1
		[Master Protein] cDNA FLJ78186 OS=Homo sapiens OX=9606 PE=2 SV=1
		[Master Protein] GTP-binding protein 1 OS=Homo sapiens OX=9606 GN=GTPBP1 PE=4 SV=1
		[Master Protein] Testis tissue sperm-binding protein Li 90mP OS=Homo sapiens OX=9606 PE=2 SV=1
		[Master Protein] RNA binding motif (RNP1, RRM) protein 3, isoform CRA_c OS=Homo sapiens OX=9606 GN=RBM3 PE=4 SV=1
		[Master Protein] 40S ribosomal protein S12 OS=Homo sapiens OX=9606 GN=RPS12 PE=1 SV=3
		[Master Protein] PIN2/TERF1-interacting telomerase inhibitor 1 OS=Homo sapiens OX=9606 GN=PINX1 PE=1 SV=2
		[Master Protein] Plasminogen activator inhibitor 1 RNA-binding protein OS=Homo sapiens OX=9606 GN=SERBP1 PE=1 SV=2
		[Master Protein] Nucleolar protein 16 OS=Homo sapiens OX=9606 GN=NOP16 PE=1 SV=2
		[Master Protein] Deoxynucleotidyltransferase terminal-interacting protein 2 OS=Homo sapiens OX=9606 GN=DNTTIP2 PE=1 SV=2
		[Master Protein] Fragile X mental retardation autosomal homolog variant p2K OS=Homo sapiens OX=9606 GN=FXR1 PE=2 SV=1
		[Master Protein] Protein LSM12 homolog OS=Homo sapiens OX=9606 GN=LSM12 PE=1 SV=1
		[Master Protein] Tyrosine-protein kinase BAZ1B OS=Homo sapiens OX=9606 GN=BAZ1B PE=1 SV=2
		[Master Protein] Chromosome 18 open reading frame 21, isoform CRA_a OS=Homo sapiens OX=9606 GN=C18orf21 PE=3 SV=1
		[Master Protein] KRR1 small subunit processome component homolog OS=Homo sapiens OX=9606 GN=KRR1 PE=1 SV=4
		[Master Protein] Coiled-coil domain-containing protein 86 OS=Homo sapiens OX=9606 GN=CCDC86 PE=1 SV=1
		[Master Protein] RRP12-like protein OS=Homo sapiens OX=9606 GN=RRP12 PE=1 SV=2
		[Master Protein] Tripartite motif-containing 25 variant (Fragment) OS=Homo sapiens OX=9606 PE=2 SV=1
		[Master Protein] C10orf2 protein OS=Homo sapiens OX=9606 GN=C10orf2 PE=2 SV=1
		[Master Protein] DNA-directed RNA polymerase, mitochondrial OS=Homo sapiens OX=9606 GN=POLRMT PE=1 SV=2
		[Master Protein] 60S ribosomal protein L9 OS=Homo sapiens OX=9606 PE=2 SV=1
		[Master Protein] cDNA FLJ10529 fis, clone NT2RP2000965, highly similar to Targeting protein for Xklp2 OS=Homo sapiens OX=9606 PE=2 SV=1
		[Master Protein] MTCH1 protein (Fragment) OS=Homo sapiens OX=9606 GN=MTCH1 PE=2 SV=1
		[Master Protein] cDNA, FLJ94852, highly similar to Homo sapiens eukaryotic translation initiation factor 2C, 1 (EIF2C1), mRNA OS=Homo sapiens OX=9606 PE=2 SV=1
		[Master Protein] DNA-binding protein SMUBP-2 OS=Homo sapiens OX=9606 GN=IGHMBP2 PE=1 SV=3
		[Master Protein] E3 ISG15--protein ligase HERC5 OS=Homo sapiens OX=9606 GN=HERC5 PE=1 SV=2
		[Master Protein] WD repeat-containing protein 5 OS=Homo sapiens OX=9606 GN=WDR5 PE=1 SV=1
		[Master Protein] G patch domain-containing protein 4 OS=Homo sapiens OX=9606 GN=GPATCH4 PE=1 SV=2
		[Master Protein] cDNA FLJ52096 OS=Homo sapiens OX=9606 PE=2 SV=1
		[Master Protein] Autoantigen La (Fragment) OS=Homo sapiens OX=9606 GN=SSB PE=2 SV=1
		[Master Protein] 40S ribosomal protein S19 OS=Homo sapiens OX=9606 GN=RPS19 PE=1 SV=2
		[Master Protein] Putative ATP-dependent RNA helicase DHX57 OS=Homo sapiens OX=9606 GN=DHX57 PE=1 SV=2
		[Master Protein] 8-oxo-dGDP phosphatase NUDT18 OS=Homo sapiens OX=9606 GN=NUDT18 PE=1 SV=3
		[Master Protein] U2 snRNP-associated SURP motif-containing protein OS=Homo sapiens OX=9606 GN=U2SURP PE=1 SV=1
		[Master Protein] Histone H1.1 OS=Homo sapiens OX=9606 GN=H1-1 PE=1 SV=3
		[Master Protein] Regulator of nonsense transcripts 3B OS=Homo sapiens OX=9606 GN=UPF3B PE=1 SV=1
		[Master Protein] Centromere protein V OS=Homo sapiens OX=9606 GN=CENPV PE=1 SV=1
		[Master Protein] Core histone macro-H2A.2 (Fragment) OS=Homo sapiens OX=9606 GN=MACROH2A2 PE=1 SV=1
		[Master Protein] Signal recognition particle 19 kDa protein OS=Homo sapiens OX=9606 GN=SRP19 PE=1 SV=1
		[Master Protein] cDNA FLJ76065 OS=Homo sapiens OX=9606 PE=2 SV=1
		[Master Protein] Protein CASC3 OS=Homo sapiens OX=9606 GN=CASC3 PE=3 SV=1
		[Master Protein] 60S ribosomal protein L37a OS=Homo sapiens OX=9606 GN=RPL37A PE=1 SV=2
		[Master Protein] Nuclear receptor coactivator 5 OS=Homo sapiens OX=9606 GN=NCOA5 PE=1 SV=2
		[Master Protein] Histone deacetylase OS=Homo sapiens OX=9606 GN=HDAC1 PE=1 SV=1
		[Master Protein] Inactive serine/threonine-protein kinase VRK3 OS=Homo sapiens OX=9606 GN=VRK3 PE=1 SV=2
		[Master Protein] Exosome complex component CSL4 (Fragment) OS=Homo sapiens OX=9606 GN=EXOSC1 PE=1 SV=2
		[Master Protein] Target of EGR1 protein 1 OS=Homo sapiens OX=9606 GN=TOE1 PE=1 SV=1
		[Master Protein] Peptidyl-prolyl cis-trans isomerase A OS=Homo sapiens OX=9606 GN=PPIA PE=1 SV=2
		[Master Protein] Zinc finger C2HC domain-containing protein 1A OS=Homo sapiens OX=9606 GN=ZC2HC1A PE=1 SV=2
		[Master Protein] cDNA FLJ55317, highly similar to Homo sapiens casein kinase 1, alpha 1 (CSNK1A1), transcript variant 1, mRNA OS=Homo sapiens OX=9606 PE=2 SV=1
		[Master Protein] NAT10 protein (Fragment) OS=Homo sapiens OX=9606 GN=NAT10 PE=2 SV=1
		[Master Protein] TRMT1-like protein OS=Homo sapiens OX=9606 GN=TRMT1L PE=1 SV=2
		[Master Protein] 60S ribosomal protein L23 OS=Homo sapiens OX=9606 GN=RPL23 PE=1 SV=1
		[Master Protein] Rae1 protein homolog OS=Homo sapiens OX=9606 PE=2 SV=1
		[Master Protein] DNA ligase 3 OS=Homo sapiens OX=9606 GN=LIG3 PE=1 SV=2
		[Master Protein] Synaptic functional regulator FMR1 OS=Homo sapiens OX=9606 GN=FMR1 PE=2 SV=1
		[Master Protein] Exosome complex component RRP45 OS=Homo sapiens OX=9606 GN=EXOSC9 PE=1 SV=3
		[Master Protein] H/ACA ribonucleoprotein complex subunit 1 OS=Homo sapiens OX=9606 GN=GAR1 PE=1 SV=1
		[Master Protein] Pre-mRNA splicing factor 17 variant (Fragment) OS=Homo sapiens OX=9606 PE=2 SV=1
		[Master Protein] Cold-inducible RNA-binding protein OS=Homo sapiens OX=9606 GN=CIRBP PE=1 SV=1
		[Master Protein] Interleukin enhancer-binding factor 2 OS=Homo sapiens OX=9606 GN=ILF2 PE=1 SV=2
		[Master Protein] GAS2-like protein 1 OS=Homo sapiens OX=9606 GN=GAS2L1 PE=1 SV=2
		[Master Protein] Unconventional myosin-6 OS=Homo sapiens OX=9606 GN=Myo6-008 PE=2 SV=1
		[Master Protein] H/ACA ribonucleoprotein complex subunit 2 OS=Homo sapiens OX=9606 GN=NHP2 PE=1 SV=1
		[Master Protein] TOB3 OS=Homo sapiens OX=9606 PE=2 SV=1
		[Master Protein] Staphylococcal nuclease domain-containing protein 1 OS=Homo sapiens OX=9606 GN=SND1 PE=1 SV=1
		[Master Protein] Histone-lysine N-methyltransferase EZH2 OS=Homo sapiens OX=9606 GN=EZH2 PE=1 SV=2
		[Master Protein] Testis-expressed protein 10 OS=Homo sapiens OX=9606 GN=TEX10 PE=1 SV=2
		[Master Protein] Ribosome biogenesis regulatory protein homolog OS=Homo sapiens OX=9606 GN=RRS1 PE=1 SV=2
		[Master Protein] Microtubule-actin cross-linking factor 1, isoforms 1/2/3/5 (Fragment) OS=Homo sapiens OX=9606 GN=MACF1 PE=1 SV=1
		[Master Protein] Lysine-specific demethylase 9 OS=Homo sapiens OX=9606 GN=RSBN1 PE=1 SV=1
		[Master Protein] Holliday junction recognition protein OS=Homo sapiens OX=9606 GN=HJURP PE=1 SV=2
		[Master Protein] Nuclear mitotic apparatus protein 1, isoform CRA_a OS=Homo sapiens OX=9606 GN=NUMA1 PE=4 SV=1
		[Master Protein] GTP-binding protein 4 OS=Homo sapiens OX=9606 GN=GTPBP4 PE=1 SV=3
		[Master Protein] Exosome complex component RRP40 OS=Homo sapiens OX=9606 GN=EXOSC3 PE=1 SV=3
		[Master Protein] RNA-binding protein PNO1 OS=Homo sapiens OX=9606 GN=PNO1 PE=1 SV=1
		[Master Protein] 40S ribosomal protein S15a OS=Homo sapiens OX=9606 GN=RPS15A PE=1 SV=1
		[Master Protein] Ribosome biogenesis protein BOP1 OS=Homo sapiens OX=9606 GN=BOP1 PE=2 SV=1
		[Master Protein] Protein CMSS1 (Fragment) OS=Homo sapiens OX=9606 GN=CMSS1 PE=1 SV=1
		[Master Protein] cDNA FLJ78426 OS=Homo sapiens OX=9606 PE=2 SV=1
		[Master Protein] Splicing factor, arginine/serine-rich 14, isoform CRA_a OS=Homo sapiens OX=9606 GN=SFRS14 PE=4 SV=1
		[Master Protein] Something about silencing protein 10 OS=Homo sapiens OX=9606 GN=UTP3 PE=1 SV=1
		[Master Protein] Zinc finger protein 512 OS=Homo sapiens OX=9606 GN=ZNF512 PE=1 SV=2
		[Master Protein] [Histone H3]-lysine(4) N-methyltransferase OS=Homo sapiens OX=9606 GN=KMT2B PE=1 SV=1
		[Master Protein] Lamin B2, isoform CRA_b OS=Homo sapiens OX=9606 GN=LMNB2 PE=2 SV=1
		[Master Protein] Lysine-rich nucleolar protein 1 OS=Homo sapiens OX=9606 GN=KNOP1 PE=1 SV=1
		[Master Protein] RNA helicase OS=Homo sapiens OX=9606 GN=DDX31 PE=1 SV=2
		[Master Protein] Bromodomain and WD repeat-containing protein 1 OS=Homo sapiens OX=9606 GN=BRWD1 PE=1 SV=4
		[Master Protein] Nucleosome assembly protein 1-like 1 (Fragment) OS=Homo sapiens OX=9606 GN=NAP1L1 PE=1 SV=1
		[Master Protein] Acetyltransferase component of pyruvate dehydrogenase complex OS=Homo sapiens OX=9606 GN=DLAT PE=1 SV=1
		[Master Protein] cDNA FLJ53534 OS=Homo sapiens OX=9606 PE=2 SV=1
		[Master Protein] SENP3-EIF4A1 readthrough (NMD candidate) (Fragment) OS=Homo sapiens OX=9606 GN=SENP3-EIF4A1 PE=3 SV=1
		[Master Protein] cDNA FLJ52270, highly similar to Fragile X mental retardation 1 protein OS=Homo sapiens OX=9606 PE=2 SV=1
		[Master Protein] CCHC-type zinc finger nucleic acid binding protein isoform 3 (Fragment) OS=Homo sapiens OX=9606 GN=CNBP PE=2 SV=1
		[Master Protein] Nucleolar and spindle-associated protein 1 OS=Homo sapiens OX=9606 GN=NUSAP1 PE=1 SV=1
		[Master Protein] Non-specific serine/threonine protein kinase OS=Homo sapiens OX=9606 GN=MARK3 PE=1 SV=2
		[Master Protein] cDNA FLJ51227, highly similar to Homo sapiens KIN, antigenic determinant of recA protein homolog, mRNA OS=Homo sapiens OX=9606 PE=2 SV=1
		[Master Protein] Probable ATP-dependent RNA helicase DDX56 OS=Homo sapiens OX=9606 GN=DDX56 PE=1 SV=1
		[Master Protein] Peroxiredoxin-4 (Fragment) OS=Homo sapiens OX=9606 GN=PRDX4 PE=1 SV=1
		[Master Protein] Ribosomal biogenesis protein LAS1L OS=Homo sapiens OX=9606 GN=LAS1L PE=1 SV=1
		[Master Protein] 28S ribosomal protein S31, mitochondrial OS=Homo sapiens OX=9606 GN=MRPS31 PE=1 SV=3
		[Master Protein] 40S ribosomal protein S19-binding protein 1 OS=Homo sapiens OX=9606 GN=RPS19BP1 PE=1 SV=1
		[Master Protein] Ubiquitin carboxyl-terminal hydrolase 10 (Fragment) OS=Homo sapiens OX=9606 GN=USP10 PE=1 SV=1
		[Master Protein] Mitochondrial ribosomal protein S7, isoform CRA_a OS=Homo sapiens OX=9606 GN=MRPS7 PE=3 SV=1
		[Master Protein] RNA binding motif protein 10 isoform 2 (Fragment) OS=Homo sapiens OX=9606 GN=RBM10 PE=2 SV=1
		[Master Protein] RRP15-like protein OS=Homo sapiens OX=9606 GN=RRP15 PE=1 SV=2
		[Master Protein] FLJ00144 protein (Fragment) OS=Homo sapiens OX=9606 GN=FLJ00144 PE=2 SV=1
		[Master Protein] Guanine nucleotide exchange factor VAV2 OS=Homo sapiens OX=9606 GN=VAV2 PE=1 SV=2
		[Master Protein] SPATS2-like protein (Fragment) OS=Homo sapiens OX=9606 GN=SPATS2L PE=1 SV=8
		[Master Protein] Utp12 domain-containing protein (Fragment) OS=Homo sapiens OX=9606 PE=4 SV=2
		[Master Protein] cDNA FLJ58391, highly similar to Exosome complex exonuclease RRP42 OS=Homo sapiens OX=9606 PE=2 SV=1
		[Master Protein] Tropomyosin 1 alpha variant 6 OS=Homo sapiens OX=9606 PE=2 SV=1
		[Master Protein] Myc-associated zinc finger protein OS=Homo sapiens OX=9606 GN=MAZ PE=1 SV=1
		[Master Protein] cDNA, FLJ93871, highly similar to Homo sapiens melanoma antigen, family B, 2 (MAGEB2), mRNA OS=Homo sapiens OX=9606 PE=2 SV=1
		[Master Protein] rRNA adenine N(6)-methyltransferase OS=Homo sapiens OX=9606 PE=2 SV=1
		[Master Protein] Ribosome production factor 2 homolog OS=Homo sapiens OX=9606 GN=RPF2 PE=1 SV=2
		[Master Protein] FBL protein (Fragment) OS=Homo sapiens OX=9606 GN=FBL PE=2 SV=2
		[Master Protein] 40S ribosomal protein S16 OS=Homo sapiens OX=9606 GN=RPS16 PE=1 SV=2
		[Master Protein] S1 RNA-binding domain-containing protein 1 OS=Homo sapiens OX=9606 GN=SRBD1 PE=1 SV=2
		[Master Protein] Protein SPT2 homolog OS=Homo sapiens OX=9606 PE=2 SV=1
		[Master Protein] HES1 protein OS=Homo sapiens OX=9606 GN=HES1 PE=2 SV=1
		[Master Protein] eIF2AK2 protein OS=Homo sapiens OX=9606 GN=EIF2AK2 PE=2 SV=1
		[Master Protein] Plakophilin-2 OS=Homo sapiens OX=9606 GN=PKP2 PE=1 SV=2
		[Master Protein] M-phase phosphoprotein 6 OS=Homo sapiens OX=9606 GN=MPHOSPH6 PE=1 SV=1
		[Master Protein] La-related protein 7 OS=Homo sapiens OX=9606 GN=LARP7 PE=1 SV=1
		[Master Protein] cDNA FLJ14378 fis, clone HEMBA1001804, highly similar to Zinc finger protein 281 (Fragment) OS=Homo sapiens OX=9606 PE=2 SV=1
		[Master Protein] Probable ATP-dependent RNA helicase DHX37 OS=Homo sapiens OX=9606 GN=DHX37 PE=1 SV=1
		[Master Protein] Polycomb protein SUZ12 OS=Homo sapiens OX=9606 GN=SUZ12 PE=1 SV=3
		[Master Protein] MSH5 OS=Homo sapiens OX=9606 PE=3 SV=1
		[Master Protein] GTP-binding protein 10 (Fragment) OS=Homo sapiens OX=9606 GN=GTPBP10 PE=1 SV=1
		[Master Protein] Interferon-stimulated 20 kDa exonuclease-like 2 OS=Homo sapiens OX=9606 GN=ISG20L2 PE=1 SV=1
		[Master Protein] 28S ribosomal protein S18b, mitochondrial OS=Homo sapiens OX=9606 GN=MRPS18B PE=1 SV=1
		[Master Protein] DnaJ homolog subfamily C member 11 (Fragment) OS=Homo sapiens OX=9606 GN=DNAJC11 PE=1 SV=1
		[Master Protein] Histidine--tRNA ligase, mitochondrial (Fragment) OS=Homo sapiens OX=9606 GN=HARS2 PE=1 SV=2
		[Master Protein] Ribosomal protein L10 isoform A (Fragment) OS=Homo sapiens OX=9606 GN=RPL10 PE=2 SV=1
		[Master Protein] cDNA FLJ75526, highly similar to Homo sapiens proliferation-associated 2G4, 38kDa (PA2G4), mRNA (Fragment) OS=Homo sapiens OX=9606 PE=2 SV=1
		[Master Protein] Slit homolog 3 protein OS=Homo sapiens OX=9606 GN=SLIT3 PE=1 SV=1
		[Master Protein] RNA 3'-terminal phosphate cyclase-like protein OS=Homo sapiens OX=9606 GN=RCL1 PE=1 SV=3
		[Master Protein] cDNA FLJ58218, highly similar to Ankyrin repeat and zinc fingerdomain-containing protein 1 OS=Homo sapiens OX=9606 PE=2 SV=1
		[Master Protein] Nicotinamide-nucleotide adenylyltransferase OS=Homo sapiens OX=9606 GN=NMNAT1 PE=3 SV=1
		[Master Protein] ATP-dependent RNA helicase DHX29 OS=Homo sapiens OX=9606 GN=DHX29 PE=1 SV=1
		[Master Protein] Neuroguidin OS=Homo sapiens OX=9606 GN=NGDN PE=1 SV=1
		[Master Protein] Zinc finger protein 622 OS=Homo sapiens OX=9606 GN=ZNF622 PE=1 SV=1
		[Master Protein] RNA helicase (Fragment) OS=Homo sapiens OX=9606 GN=DDX10 PE=2 SV=1
		[Master Protein] OTU domain-containing protein 3 OS=Homo sapiens OX=9606 GN=OTUD3 PE=1 SV=1
		[Master Protein] Rac GTPase activating protein 1, isoform CRA_a OS=Homo sapiens OX=9606 GN=RACGAP1 PE=4 SV=1
		[Master Protein] cDNA, FLJ95468, highly similar to Homo sapiens transcriptional coactivator tubedown-100 (TBDN100),transcript variant 1, mRNA OS=Homo sapiens OX=9606 PE=2 SV=1
		[Master Protein] Interferon-inducible double-stranded RNA-dependent protein kinase activator A OS=Homo sapiens OX=9606 GN=PRKRA PE=1 SV=1
		[Master Protein] Eukaryotic translation initiation factor 3 subunit D OS=Homo sapiens OX=9606 GN=EIF3D PE=1 SV=1
		[Master Protein] Cytospin-A OS=Homo sapiens OX=9606 GN=SPECC1L PE=1 SV=1
		[Master Protein] PAP associated domain containing protein 5 variant (Fragment) OS=Homo sapiens OX=9606 PE=2 SV=1
		[Master Protein] RNA demethylase ALKBH5 OS=Homo sapiens OX=9606 GN=ALKBH5 PE=1 SV=2
		[Master Protein] Golgi SNAP receptor complex member 1 OS=Homo sapiens OX=9606 GN=GOSR1 PE=1 SV=1
		[Master Protein] Protein phosphatase 1 regulatory subunit 12A (Fragment) OS=Homo sapiens OX=9606 GN=PPP1R12A PE=1 SV=1
		[Master Protein] Kinesin-like protein OS=Homo sapiens OX=9606 PE=2 SV=1
		[Master Protein] Serine/arginine-rich splicing factor 1 OS=Homo sapiens OX=9606 PE=2 SV=1
		[Master Protein] 28S rRNA (cytosine-C(5))-methyltransferase OS=Homo sapiens OX=9606 GN=NSUN5 PE=1 SV=2
		[Master Protein] cDNA, FLJ94570, Homo sapiens mesenchymal stem cell protein DSC43 (LOC51333), mRNA OS=Homo sapiens OX=9606 PE=2 SV=1
		[Master Protein] Exosome complex component RRP41 OS=Homo sapiens OX=9606 GN=EXOSC4 PE=1 SV=3
		[Master Protein] Core histone macro-H2A.1 OS=Homo sapiens OX=9606 GN=MACROH2A1 PE=1 SV=4
		[Master Protein] cDNA FLJ76832, highly similar to Homo sapiens mitochondrial ribosomal protein L19 (MRPL19), mRNA OS=Homo sapiens OX=9606 PE=2 SV=1
		[Master Protein] Suppressor of SWI4 1 homolog OS=Homo sapiens OX=9606 GN=PPAN PE=2 SV=1
		[Master Protein] Arginine/proline rich coiled-coil 1, isoform CRA_b OS=Homo sapiens OX=9606 GN=MAP7D1 PE=1 SV=1
		[Master Protein] Partner of Y14 and mago OS=Homo sapiens OX=9606 GN=PYM1 PE=1 SV=1
		[Master Protein] rRNA-processing protein UTP23 homolog OS=Homo sapiens OX=9606 GN=UTP23 PE=1 SV=1
		[Master Protein] CBX5 protein OS=Homo sapiens OX=9606 GN=CBX5 PE=2 SV=1
		[Master Protein] RNA-binding protein MEX3A OS=Homo sapiens OX=9606 GN=MEX3A PE=1 SV=1
		[Master Protein] Polypyrimidine tract-binding protein 2 OS=Homo sapiens OX=9606 GN=PTBP2 PE=1 SV=1
		[Master Protein] Small nuclear ribonucleoprotein Sm D3 OS=Homo sapiens OX=9606 GN=SNRPD3 PE=1 SV=1
		[Master Protein] Ribosome-binding protein 1 OS=Homo sapiens OX=9606 GN=RRBP1 PE=1 SV=5
		[Master Protein] 28S ribosomal protein S5, mitochondrial OS=Homo sapiens OX=9606 GN=MRPS5 PE=1 SV=2
		[Master Protein] Histone H2AX OS=Homo sapiens OX=9606 GN=H2AX PE=1 SV=2
		[Master Protein] Pescadillo homolog OS=Homo sapiens OX=9606 GN=PES1 PE=1 SV=1
		[Master Protein] Ribosome biogenesis protein BMS1 homolog OS=Homo sapiens OX=9606 GN=BMS1 PE=1 SV=1
		[Master Protein] cDNA, FLJ93452, highly similar to Homo sapiens nucleoporin like 2 (NUPL2), mRNA OS=Homo sapiens OX=9606 PE=2 SV=1
		[Master Protein] Ribonuclease P protein subunit p38 (Fragment) OS=Homo sapiens OX=9606 GN=RPP38 PE=1 SV=8
		[Master Protein] 60S ribosomal protein L11 OS=Homo sapiens OX=9606 PE=2 SV=1
		[Master Protein] Helicase MOV-10 OS=Homo sapiens OX=9606 GN=MOV10 PE=1 SV=2
		[Master Protein] Ribosome biogenesis protein BRX1 homolog OS=Homo sapiens OX=9606 GN=BRIX1 PE=1 SV=2
		[Master Protein] Transcription factor BTF3 OS=Homo sapiens OX=9606 GN=BTF3 PE=1 SV=1
		[Master Protein] Unconventional myosin-Id OS=Homo sapiens OX=9606 GN=MYO1D PE=1 SV=1
		[Master Protein] Neuroendocrine protein 7B2 (Fragment) OS=Homo sapiens OX=9606 GN=SCG5 PE=1 SV=1
		[Master Protein] Chromobox protein homolog 2 OS=Homo sapiens OX=9606 GN=CBX2 PE=1 SV=2
		[Master Protein] PTS1-BP OS=Homo sapiens OX=9606 PE=2 SV=1
		[Master Protein] CD2 antigen (Cytoplasmic tail) binding protein 2, isoform CRA_a OS=Homo sapiens OX=9606 GN=CD2BP2 PE=2 SV=1
		[Master Protein] Ribosomal protein L15 OS=Homo sapiens OX=9606 GN=RPL15 PE=3 SV=1
		[Master Protein] 60S ribosomal protein L37 OS=Homo sapiens OX=9606 GN=RPL37 PE=1 SV=2
		[Master Protein] Receptor of activated protein C kinase 1 OS=Homo sapiens OX=9606 GN=RACK1 PE=1 SV=3
		[Master Protein] Eukaryotic translation initiation factor 2 beta OS=Homo sapiens OX=9606 GN=EIF2S2 PE=2 SV=1
		[Master Protein] 40S ribosomal protein S3 (Fragment) OS=Homo sapiens OX=9606 GN=RPS3 PE=1 SV=1
		[Master Protein] PRRC2A OS=Homo sapiens OX=9606 PE=4 SV=1
		[Master Protein] Phenylalanine--tRNA ligase beta subunit OS=Homo sapiens OX=9606 GN=FARSB PE=1 SV=3
		[Master Protein] Trypsin-3 OS=Homo sapiens OX=9606 GN=PRSS3 PE=1 SV=2
		[Master Protein] FAU ubiquitin-like and ribosomal protein S30 OS=Homo sapiens OX=9606 GN=FAU PE=1 SV=2
		[Master Protein] Pre-mRNA-splicing factor 3 OS=Homo sapiens OX=9606 PE=2 SV=1
		[Master Protein] Splicing factor, arginine/serine-rich 5, isoform CRA_a OS=Homo sapiens OX=9606 GN=SFRS5 PE=3 SV=1
		[Master Protein] Leucine-rich repeat-containing protein 47 OS=Homo sapiens OX=9606 GN=LRRC47 PE=1 SV=1
		[Master Protein] Non-histone chromosomal protein HMG-17 OS=Homo sapiens OX=9606 GN=HMGN2 PE=1 SV=3
		[Master Protein] RNA helicase OS=Homo sapiens OX=9606 GN=hCG_27698 PE=3 SV=1
		[Master Protein] UBE2S protein OS=Homo sapiens OX=9606 GN=UBE2S PE=1 SV=1
		[Master Protein] Cytochrome P450 27C1 OS=Homo sapiens OX=9606 GN=CYP27C1 PE=1 SV=3
		[Master Protein] 28S ribosomal protein S27, mitochondrial (Fragment) OS=Homo sapiens OX=9606 GN=MRPS27 PE=1 SV=1
		[Master Protein] KIAA0324 (Fragment) OS=Homo sapiens OX=9606 GN=KIAA0324 PE=4 SV=1
		[Master Protein] TSPYL protein OS=Homo sapiens OX=9606 GN=TSPYL PE=1 SV=1
		[Master Protein] 3'-5' exoribonuclease 1 OS=Homo sapiens OX=9606 GN=ERI1 PE=1 SV=3
		[Master Protein] Histone deacetylase complex subunit SAP18 (Fragment) OS=Homo sapiens OX=9606 GN=SAP18 PE=1 SV=1
		[Master Protein] Putative map kinase interacting kinase [Homo sapiens] (Fragment) OS=Homo sapiens OX=9606 PE=3 SV=1
		[Master Protein] Heterogeneous nuclear ribonucleoprotein D-like OS=Homo sapiens OX=9606 GN=HNRNPDL PE=1 SV=3
		[Master Protein] NF-kappaB repressing factor OS=Homo sapiens OX=9606 GN=NRF PE=2 SV=1
		[Master Protein] ATP-binding cassette, sub-family F (GCN20), member 2 OS=Homo sapiens OX=9606 GN=ABCF2 PE=4 SV=1
		[Master Protein] E3 ubiquitin-protein ligase RING1 OS=Homo sapiens OX=9606 PE=2 SV=1
		[Master Protein] Protein Daple (Fragment) OS=Homo sapiens OX=9606 GN=CCDC88C PE=1 SV=1
		[Master Protein] RNA-binding protein NOB1 OS=Homo sapiens OX=9606 GN=NOB1 PE=1 SV=1
		[Master Protein] La-related protein 1 OS=Homo sapiens OX=9606 GN=LARP1 PE=1 SV=2
		[Master Protein] Zinc finger protein 48 OS=Homo sapiens OX=9606 GN=ZNF48 PE=1 SV=2
		[Master Protein] RNA-splicing ligase RtcB homolog OS=Homo sapiens OX=9606 GN=RTCB PE=1 SV=1
		[Master Protein] cDNA, FLJ95853, highly similar to Homo sapiens exosome component Rrp46 (RRP46), mRNA OS=Homo sapiens OX=9606 PE=2 SV=1
		[Master Protein] Heparin-binding protein HBp15 OS=Homo sapiens OX=9606 PE=1 SV=1
		[Master Protein] 60S ribosomal protein L35a OS=Homo sapiens OX=9606 GN=RPL35A PE=1 SV=2
		[Master Protein] DnaJ homolog subfamily C member 9 OS=Homo sapiens OX=9606 GN=DNAJC9 PE=1 SV=1
		[Master Protein] Thyroid hormone receptor-associated protein 3 OS=Homo sapiens OX=9606 GN=THRAP3 PE=1 SV=2
		[Master Protein] Pleiotropic regulator 1 OS=Homo sapiens OX=9606 GN=PLRG1 PE=1 SV=1
		[Master Protein] Eukaryotic translation initiation factor 5A-1-like OS=Homo sapiens OX=9606 GN=EIF5AL1 PE=2 SV=2
		[Master Protein] NAD(P)H oxidase (H(2)O(2)-forming) OS=Homo sapiens OX=9606 GN=DUOX2 PE=1 SV=1
		[Master Protein] Processing of 1, ribonuclease P/MRP subunit (S. cerevisiae) OS=Homo sapiens OX=9606 GN=POP1 PE=2 SV=1
		[Master Protein] cDNA, FLJ93619, highly similar to Homo sapiens PRP4 pre-mRNA processing factor 4 homolog (yeast) (PRPF4), mRNA OS=Homo sapiens OX=9606 PE=2 SV=1
		[Master Protein] Uncharacterized protein C11orf98 OS=Homo sapiens OX=9606 GN=C11orf98 PE=4 SV=2
		[Master Protein] 28S ribosomal protein S28, mitochondrial (Fragment) OS=Homo sapiens OX=9606 GN=MRPS28 PE=1 SV=8
		[Master Protein] Nucleolar complex protein 2 homolog OS=Homo sapiens OX=9606 PE=2 SV=1
		[Master Protein] cDNA FLJ54081, highly similar to Keratin, type II cytoskeletal 5 OS=Homo sapiens OX=9606 PE=2 SV=1
		[Master Protein] Pinin OS=Homo sapiens OX=9606 PE=2 SV=1
		[Master Protein] 28S ribosomal protein S22, mitochondrial (Fragment) OS=Homo sapiens OX=9606 GN=MRPS22 PE=1 SV=1
		[Master Protein] Nucleolar GTP-binding protein 2 OS=Homo sapiens OX=9606 GN=GNL2 PE=1 SV=1
		[Master Protein] 40S ribosomal protein S19 (Fragment) OS=Homo sapiens OX=9606 GN=RPS19 PE=1 SV=1
		[Master Protein] Activator of basal transcription 1 OS=Homo sapiens OX=9606 GN=ABT1 PE=3 SV=1
		[Master Protein] LUC7-like isoform b variant (Fragment) OS=Homo sapiens OX=9606 PE=2 SV=1
		[Master Protein] Transcription factor 25 OS=Homo sapiens OX=9606 GN=TCF25 PE=1 SV=1
		[Master Protein] WD repeat-containing protein 18 OS=Homo sapiens OX=9606 GN=WDR18 PE=1 SV=2
		[Master Protein] CCAAT/enhancer-binding protein zeta OS=Homo sapiens OX=9606 GN=CEBPZ PE=1 SV=3
		[Master Protein] Nucleolin OS=Homo sapiens OX=9606 GN=NCL PE=1 SV=3
		[Master Protein] Melanotransferrin OS=Homo sapiens OX=9606 GN=MELTF PE=1 SV=2
		[Master Protein] Protein PRRC2C OS=Homo sapiens OX=9606 GN=PRRC2C PE=1 SV=4
		[Master Protein] Ribosomal RNA small subunit methyltransferase NEP1 OS=Homo sapiens OX=9606 GN=EMG1 PE=1 SV=4
		[Master Protein] RNA-binding protein 15 OS=Homo sapiens OX=9606 GN=RBM15 PE=1 SV=1
		[Master Protein] Putative methyltransferase C9orf114 OS=Homo sapiens OX=9606 GN=SPOUT1 PE=1 SV=3
		[Master Protein] Probable ribosome biogenesis protein RLP24 OS=Homo sapiens OX=9606 GN=RSL24D1 PE=1 SV=1
		[Master Protein] LOC389562 OS=Homo sapiens OX=9606 GN=LOC389562 PE=4 SV=1
		[Master Protein] Prohibitin (Fragment) OS=Homo sapiens OX=9606 PE=2 SV=1
		[Master Protein] Mediator of DNA damage checkpoint protein 1 OS=Homo sapiens OX=9606 PE=4 SV=1
		[Master Protein] Melanoma-associated antigen D4 (Fragment) OS=Homo sapiens OX=9606 GN=MAGED4B PE=1 SV=1
		[Master Protein] cDNA FLJ55680, highly similar to Dipeptidyl aminopeptidase-like protein 6 OS=Homo sapiens OX=9606 PE=2 SV=1
		[Master Protein] G2/mitotic-specific cyclin-B1 OS=Homo sapiens OX=9606 GN=CCNB1 PE=1 SV=1
		[Master Protein] cDNA FLJ77771, highly similar to Homo sapiens replication initiator 1, mRNA OS=Homo sapiens OX=9606 PE=2 SV=1
		[Master Protein] Uncharacterized protein OS=Homo sapiens OX=9606 PE=2 SV=1
		[Master Protein] cDNA, FLJ92684, highly similar to Homo sapiens IK cytokine, down-regulator of HLA II (IK), mRNA OS=Homo sapiens OX=9606 PE=2 SV=1
		[Master Protein] Lamina-associated polypeptide 2, isoform alpha OS=Homo sapiens OX=9606 GN=TMPO PE=1 SV=2
		[Master Protein] A-kinase anchor protein 11 OS=Homo sapiens OX=9606 GN=AKAP11 PE=1 SV=1
		[Master Protein] Zinc finger CCCH domain-containing protein 15 OS=Homo sapiens OX=9606 PE=2 SV=1
		[Master Protein] Nuclear fragile X mental retardation-interacting protein 2 OS=Homo sapiens OX=9606 GN=NUFIP2 PE=1 SV=1
		[Master Protein] DNA topoisomerase 2-beta OS=Homo sapiens OX=9606 GN=TOP2B PE=1 SV=3
		[Master Protein] cDNA FLJ58174, highly similar to WW domain-binding protein 11 OS=Homo sapiens OX=9606 PE=2 SV=1
		[Master Protein] cDNA FLJ90282 fis, clone NT2RP1000551, highly similar to Interferon-related developmental regulator 2 OS=Homo sapiens OX=9606 PE=2 SV=1
		[Master Protein] Heterogeneous nuclear ribonucleoprotein M OS=Homo sapiens OX=9606 GN=HNRNPM PE=1 SV=3
		[Master Protein] Exosome complex component MTR3 OS=Homo sapiens OX=9606 GN=EXOSC6 PE=1 SV=1
		[Master Protein] Thyroid transcription factor 1-associated protein 26 (Fragment) OS=Homo sapiens OX=9606 GN=CCDC59 PE=1 SV=1
		[Master Protein] Uncharacterized protein OS=Homo sapiens OX=9606 GN=LOC115098 PE=3 SV=1
		[Master Protein] 60S ribosomal protein L18a OS=Homo sapiens OX=9606 GN=RPL18A PE=1 SV=2
		[Master Protein] ATP-dependent RNA helicase DHX33 OS=Homo sapiens OX=9606 GN=DHX33 PE=1 SV=2
		[Master Protein] Putative protein C3P1 OS=Homo sapiens OX=9606 GN=C3P1 PE=5 SV=3
		[Master Protein] Protein LSM14 homolog B OS=Homo sapiens OX=9606 GN=LSM14B PE=1 SV=1
		[Master Protein] Chromosome 12 open reading frame 31, isoform CRA_a OS=Homo sapiens OX=9606 GN=C12orf31 PE=4 SV=1
		[Master Protein] RNA-binding Raly-like protein OS=Homo sapiens OX=9606 GN=RALYL PE=1 SV=2
		[Master Protein] RNA transcription, translation and transport factor protein OS=Homo sapiens OX=9606 GN=C14orf166 PE=2 SV=1
		[Master Protein] Tetratricopeptide repeat protein 4 OS=Homo sapiens OX=9606 GN=TTC4 PE=1 SV=3
		[Master Protein] Zinc finger protein 629 OS=Homo sapiens OX=9606 GN=ZNF629 PE=1 SV=2
		[Master Protein] cDNA FLJ77827, highly similar to Human upstream binding factor (hUBF) OS=Homo sapiens OX=9606 PE=2 SV=1
		[Master Protein] Actin, cytoplasmic 2 OS=Homo sapiens OX=9606 GN=ACTG1 PE=1 SV=1
		[Master Protein] Elongin-A OS=Homo sapiens OX=9606 GN=ELOA PE=1 SV=1
		[Master Protein] Transcriptional repressor CTCF OS=Homo sapiens OX=9606 GN=CTCF PE=1 SV=1
		[Master Protein] Regulator of nonsense transcripts 2 OS=Homo sapiens OX=9606 GN=UPF2 PE=1 SV=1
		[Master Protein] 60S ribosomal protein L19 OS=Homo sapiens OX=9606 GN=RPL19 PE=1 SV=1
		[Master Protein] F-box only protein 3 isoform 1 variant (Fragment) OS=Homo sapiens OX=9606 PE=2 SV=1
		[Master Protein] Selenocysteine-specific elongation factor OS=Homo sapiens OX=9606 GN=EEFSEC PE=1 SV=4
		[Master Protein] Activating signal cointegrator 1 complex subunit 2, isoform CRA_a OS=Homo sapiens OX=9606 GN=ASCC2 PE=4 SV=1
		[Master Protein] Mitochondrial mRNA pseudouridine synthase RPUSD3 OS=Homo sapiens OX=9606 GN=RPUSD3 PE=1 SV=3
		[Master Protein] DnaJ homolog subfamily C member 21 OS=Homo sapiens OX=9606 GN=DNAJC21 PE=1 SV=1
		[Master Protein] Aurora kinase OS=Homo sapiens OX=9606 GN=AURKB PE=1 SV=1
		[Master Protein] Hydroxyacyl-Coenzyme A dehydrogenase/3-ketoacyl-Coenzyme A thiolase/enoyl-Coenzyme A hydratase (Trifunctional protein), beta subunit, isoform CRA_b OS=Homo sapiens OX=9606 GN=HADHB PE=4 SV=1
		[Master Protein] H/ACA ribonucleoprotein complex subunit DKC1 OS=Homo sapiens OX=9606 GN=DKC1 PE=1 SV=3
		[Master Protein] G2 and S phase-expressed protein 1 OS=Homo sapiens OX=9606 GN=GTSE1 PE=1 SV=3
		[Master Protein] Ribonuclease P protein subunit p25-like protein OS=Homo sapiens OX=9606 GN=RPP25L PE=1 SV=1
		[Master Protein] Pumilio homolog 3 OS=Homo sapiens OX=9606 GN=PUM3 PE=1 SV=3
		[Master Protein] RNA-binding protein 42 OS=Homo sapiens OX=9606 GN=RBM42 PE=1 SV=1
		[Master Protein] Complex I-75kD OS=Homo sapiens OX=9606 GN=NDUFS1 PE=3 SV=1
		[Master Protein] High mobility group protein B3 OS=Homo sapiens OX=9606 GN=HMGB3 PE=1 SV=4
		[Master Protein] Pre-mRNA 3'-end-processing factor FIP1 OS=Homo sapiens OX=9606 GN=FIP1L1 PE=1 SV=1
		[Master Protein] Synaptic functional regulator FMR1 OS=Homo sapiens OX=9606 GN=FMR1 PE=1 SV=1
		[Master Protein] Gephyrin OS=Homo sapiens OX=9606 PE=2 SV=1
		[Master Protein] Beta-galactosidase (Fragment) OS=Homo sapiens OX=9606 GN=EmGFP-LacZ-E2F-TdTom PE=3 SV=1
		[Master Protein] DNA helicase OS=Homo sapiens OX=9606 GN=BLM PE=2 SV=1
		[Master Protein] Apolipoprotein B editing enzyme catalytic polypeptide-like 3F OS=Homo sapiens OX=9606 GN=APOBEC3F PE=2 SV=1
		[Master Protein] Microtubule-associated protein 4 OS=Homo sapiens OX=9606 GN=MAP4 PE=1 SV=3
		[Master Protein] PHD finger protein 6 OS=Homo sapiens OX=9606 GN=PHF6 PE=1 SV=1
		[Master Protein] Ribosomal protein L15 OS=Homo sapiens OX=9606 GN=LOC136321 PE=3 SV=1
		[Master Protein] G-protein coupled receptor-associated sorting protein 2 OS=Homo sapiens OX=9606 GN=GPRASP2 PE=1 SV=1
		[Master Protein] ATP-dependent RNA helicase DDX51 OS=Homo sapiens OX=9606 GN=DDX51 PE=2 SV=1
		[Master Protein] Zinc finger and BTB domain-containing protein 11 OS=Homo sapiens OX=9606 GN=ZBTB11 PE=1 SV=2
		[Master Protein] DnaJ homolog subfamily A member 2 (Fragment) OS=Homo sapiens OX=9606 GN=DNAJA2 PE=1 SV=1
		[Master Protein] 40S ribosomal protein S4 OS=Homo sapiens OX=9606 GN=RPS4X PE=2 SV=1
		[Master Protein] 60S ribosomal protein L36a-like OS=Homo sapiens OX=9606 GN=RPL36AL PE=1 SV=3
		[Master Protein] Small nuclear ribonucleoprotein Sm D2 OS=Homo sapiens OX=9606 GN=SNRPD2 PE=1 SV=1
		[Master Protein] RNA exonuclease 4 OS=Homo sapiens OX=9606 GN=REXO4 PE=1 SV=2
		[Master Protein] Ribosomal RNA-processing protein 8 OS=Homo sapiens OX=9606 GN=RRP8 PE=1 SV=2
		[Master Protein] Vacuolar protein sorting-associated protein 41 homolog OS=Homo sapiens OX=9606 GN=HVPS41 PE=2 SV=1
		[Master Protein] PH and SEC7 domain-containing protein 1 OS=Homo sapiens OX=9606 GN=PSD PE=1 SV=2
		[Master Protein] Tripartite motif-containing protein 26 OS=Homo sapiens OX=9606 GN=TRIM26 PE=1 SV=1
		[Master Protein] FLJ00124 protein (Fragment) OS=Homo sapiens OX=9606 GN=FLJ00124 PE=2 SV=1
		[Master Protein] Spermatid perinuclear RNA-binding protein (Fragment) OS=Homo sapiens OX=9606 GN=STRBP PE=1 SV=1
		[Master Protein] 60S ribosomal protein L30 OS=Homo sapiens OX=9606 GN=RPL30 PE=3 SV=1
		[Master Protein] Mortality factor 4-like protein 1 (Fragment) OS=Homo sapiens OX=9606 GN=MORF4L1 PE=1 SV=1
		[Master Protein] Mitochondrial transcription factor A OS=Homo sapiens OX=9606 PE=4 SV=1
		[Master Protein] RNA helicase (Fragment) OS=Homo sapiens OX=9606 GN=DHX36 PE=1 SV=1
		[Master Protein] U3 small nucleolar RNA-interacting protein 2 OS=Homo sapiens OX=9606 GN=RRP9 PE=1 SV=1
		[Master Protein] Mortality factor 4-like protein 2 (Fragment) OS=Homo sapiens OX=9606 GN=MORF4L2 PE=1 SV=1
		[Master Protein] Ataxin-2 OS=Homo sapiens OX=9606 GN=ATXN2 PE=1 SV=1
		[Master Protein] Testicular tissue protein Li 128 OS=Homo sapiens OX=9606 PE=2 SV=1
		[Master Protein] cDNA FLJ54146, highly similar to Growth hormone-inducible transmembrane protein OS=Homo sapiens OX=9606 PE=2 SV=1
		[Master Protein] Histone H2B type 3-B OS=Homo sapiens OX=9606 GN=H2BU1 PE=1 SV=3
		[Master Protein] cDNA FLJ61051, highly similar to HpaII tinys locus 9c protein OS=Homo sapiens OX=9606 PE=2 SV=1
		[Master Protein] cDNA, FLJ94268, highly similar to Homo sapiens histone 1, H1e (HIST1H1E), mRNA OS=Homo sapiens OX=9606 PE=2 SV=1
		[Master Protein] eIF-2B-delta-like protein OS=Homo sapiens OX=9606 PE=2 SV=1
		[Master Protein] 60 kDa chaperonin OS=Homo sapiens OX=9606 PE=2 SV=1
		[Master Protein] Nucleolar and coiled-body phosphoprotein 1 (Fragment) OS=Homo sapiens OX=9606 GN=NOLC1 PE=1 SV=1
		[Master Protein] Ribonuclease P protein subunit p20 OS=Homo sapiens OX=9606 GN=POP7 PE=1 SV=2
		[Master Protein] U3 small nucleolar ribonucleoprotein protein IMP4 OS=Homo sapiens OX=9606 GN=IMP4 PE=1 SV=1
		[Master Protein] Lysine-specific demethylase 5A (Fragment) OS=Homo sapiens OX=9606 GN=KDM5A PE=1 SV=1
		[Master Protein] Ras homolog family member A (Fragment) OS=Homo sapiens OX=9606 GN=RHOA PE=2 SV=1
		[Master Protein] Nucleolar MIF4G domain-containing protein 1 OS=Homo sapiens OX=9606 GN=NOM1 PE=1 SV=1
		[Master Protein] Protein RRP5 homolog OS=Homo sapiens OX=9606 GN=PDCD11 PE=1 SV=3
		[Master Protein] Histone lysine demethylase PHF8 (Fragment) OS=Homo sapiens OX=9606 GN=PHF8 PE=1 SV=1
		[Master Protein] Tubulin beta chain (Fragment) OS=Homo sapiens OX=9606 PE=2 SV=1
		[Master Protein] Heterogeneous nuclear ribonucleoproteins A2/B1 OS=Homo sapiens OX=9606 GN=HNRNPA2B1 PE=1 SV=2
		[Master Protein] Inositol hexakisphosphate and diphosphoinositol-pentakisphosphate kinase 1 (Fragment) OS=Homo sapiens OX=9606 GN=PPIP5K1 PE=1 SV=1
		[Master Protein] cDNA FLJ58274, highly similar to RNA-binding protein 12 OS=Homo sapiens OX=9606 PE=2 SV=1
		[Master Protein] PWP1 homolog (S. cerevisiae) OS=Homo sapiens OX=9606 GN=PWP1 PE=2 SV=1
		[Master Protein] Transcriptional repressor NF-X1 OS=Homo sapiens OX=9606 GN=NFX1 PE=1 SV=2
		[Master Protein] cDNA FLJ75784, highly similar to Homo sapiens CD3E antigen, epsilon polypeptide associated protein (CD3EAP), mRNA OS=Homo sapiens OX=9606 PE=2 SV=1
		[Master Protein] Bifunctional lysine-specific demethylase and histidyl-hydroxylase OS=Homo sapiens OX=9606 GN=MDIG PE=2 SV=1
		[Master Protein] WD repeat-containing protein 74 OS=Homo sapiens OX=9606 GN=WDR74 PE=1 SV=1
		[Master Protein] FLJ00004 protein (Fragment) OS=Homo sapiens OX=9606 GN=FLJ00004 PE=2 SV=1
		[Master Protein] Guanine nucleotide binding protein-like 3 (Nucleolar)-like, isoform CRA_b OS=Homo sapiens OX=9606 GN=GNL3L PE=1 SV=1
		[Master Protein] mRNA-capping enzyme OS=Homo sapiens OX=9606 GN=RNGTT PE=1 SV=1
		[Master Protein] Heterogeneous nuclear ribonucleoprotein M (Fragment) OS=Homo sapiens OX=9606 GN=HNRNPM PE=1 SV=1
		[Master Protein] Myb-binding protein 1A OS=Homo sapiens OX=9606 GN=MYBBP1A PE=1 SV=2
		[Master Protein] Aurora kinase A OS=Homo sapiens OX=9606 GN=AURKA PE=1 SV=3
		[Master Protein] SNW domain-containing protein 1 OS=Homo sapiens OX=9606 GN=SNW1 PE=1 SV=1
		[Master Protein] rRNA methyltransferase 3, mitochondrial OS=Homo sapiens OX=9606 GN=MRM3 PE=1 SV=2
		[Master Protein] Probable RNA-binding protein 19 OS=Homo sapiens OX=9606 GN=RBM19 PE=1 SV=3
		[Master Protein] cDNA FLJ77243, highly similar to Homo sapiens steroid sensitive gene 1 (URB), transcript variant 1, mRNA OS=Homo sapiens OX=9606 PE=2 SV=1
		[Master Protein] Calmodulin-regulated spectrin-associated protein 3 OS=Homo sapiens OX=9606 GN=CAMSAP3 PE=1 SV=2
		[Master Protein] Spermatogenesis-associated protein 5-like protein 1 OS=Homo sapiens OX=9606 GN=SPATA5L1 PE=1 SV=2
		[Master Protein] Heterogeneous nuclear ribonucleoprotein L-like OS=Homo sapiens OX=9606 GN=HNRNPLL PE=1 SV=1
		[Master Protein] High glucose-regulated protein 8 OS=Homo sapiens OX=9606 GN=YTHDF2 PE=2 SV=1
		[Master Protein] Ribosomal RNA-processing protein 7 homolog A OS=Homo sapiens OX=9606 GN=RRP7A PE=1 SV=2
		[Master Protein] Small ubiquitin-related modifier OS=Homo sapiens OX=9606 GN=SUMO1 PE=3 SV=1
		[Master Protein] Pre-mRNA-splicing factor SPF27 (Fragment) OS=Homo sapiens OX=9606 PE=2 SV=1
		[Master Protein] Exosome component 10 OS=Homo sapiens OX=9606 GN=EXOSC10 PE=1 SV=2
		[Master Protein] Protein MAK16 homolog OS=Homo sapiens OX=9606 GN=MAK16 PE=1 SV=2
		[Master Protein] Small nuclear ribonucleoprotein polypeptide A' variant (Fragment) OS=Homo sapiens OX=9606 PE=2 SV=1
		[Master Protein] cDNA FLJ58539, highly similar to Keratin, type II cytoskeletal 4 OS=Homo sapiens OX=9606 PE=2 SV=1
EXP2	170	[Master Protein] Nuclear autoantigenic sperm protein OS=Homo sapiens OX=9606 PE=2 SV=1
		[Master Protein] IGH c2290_heavy_IGHV1-69_IGHD4-17_IGHJ1 (Fragment) OS=Homo sapiens OX=9606 PE=2 SV=1
		[Master Protein] IGL c682_light_IGKV4-1_IGKJ2 (Fragment) OS=Homo sapiens OX=9606 PE=2 SV=1
		[Master Protein] Mitochondrial carrier homolog 2 (Fragment) OS=Homo sapiens OX=9606 GN=MTCH2 PE=1 SV=8
		[Master Protein] IGL c110_light_IGKV1D-13_IGKJ4 (Fragment) OS=Homo sapiens OX=9606 PE=2 SV=1
		[Master Protein] IGL c2715_light_IGKV1-27_IGKJ1 (Fragment) OS=Homo sapiens OX=9606 PE=2 SV=1
		[Master Protein] Surfeit locus protein 4 OS=Homo sapiens OX=9606 GN=SURF4 PE=1 SV=3
		[Master Protein] Heterogeneous nuclear ribonucleoprotein M isoform a variant (Fragment) OS=Homo sapiens OX=9606 PE=2 SV=1
		[Master Protein] ER membrane protein complex subunit 1 OS=Homo sapiens OX=9606 GN=EMC1 PE=1 SV=1
		[Master Protein] Lysosomal-associated membrane protein 1, isoform CRA_a OS=Homo sapiens OX=9606 GN=LAMP1 PE=3 SV=1
		[Master Protein] RAB1B protein OS=Homo sapiens OX=9606 GN=RAB1B PE=2 SV=1
		[Master Protein] Transaldolase OS=Homo sapiens OX=9606 GN=TALDO1 PE=1 SV=1
		[Master Protein] Beta globin (Fragment) OS=Homo sapiens OX=9606 GN=HBB PE=3 SV=1
		[Master Protein] Dynein light intermediate chain OS=Homo sapiens OX=9606 PE=2 SV=1
		[Master Protein] Large neutral amino acids transporter small subunit 1 OS=Homo sapiens OX=9606 GN=SLC7A5 PE=1 SV=2
		[Master Protein] Elongation factor 1-beta OS=Homo sapiens OX=9606 GN=LOC392793 PE=3 SV=1
		[Master Protein] Transferrin receptor protein 1 OS=Homo sapiens OX=9606 GN=TFRC PE=1 SV=2
		[Master Protein] Minor histocompatibility antigen H13 OS=Homo sapiens OX=9606 GN=HM13 PE=1 SV=1
		[Master Protein] Phosphorylase kinase OS=Homo sapiens OX=9606 GN=PHKG2 PE=1 SV=1
		[Master Protein] Integrin beta OS=Homo sapiens OX=9606 GN=ITGB1 PE=1 SV=2
		[Master Protein] L-lactate dehydrogenase OS=Homo sapiens OX=9606 PE=2 SV=1
		[Master Protein] Apoptosis-inducing factor 1, mitochondrial OS=Homo sapiens OX=9606 GN=AIFM1 PE=1 SV=1
		[Master Protein] Aspartate beta-hydroxylase, isoform CRA_c OS=Homo sapiens OX=9606 GN=ASPH PE=1 SV=1
		[Master Protein] Glycogen debranching enzyme OS=Homo sapiens OX=9606 GN=AGL PE=1 SV=3
		[Master Protein] Acidic (Leucine-rich) nuclear phosphoprotein 32 family, member B variant (Fragment) OS=Homo sapiens OX=9606 PE=2 SV=1
		[Master Protein] 26S proteasome non-ATPase regulatory subunit 6 (Fragment) OS=Homo sapiens OX=9606 GN=PSMD6 PE=1 SV=1
		[Master Protein] Plasma membrane calcium-transporting ATPase 1 OS=Homo sapiens OX=9606 GN=ATP2B1 PE=1 SV=4
		[Master Protein] Coatomer subunit beta (Fragment) OS=Homo sapiens OX=9606 GN=COPB1 PE=1 SV=8
		[Master Protein] Zinc finger protein basonuclin-1 OS=Homo sapiens OX=9606 GN=BNC1 PE=1 SV=1
		[Master Protein] DEAD box protein 5 OS=Homo sapiens OX=9606 PE=2 SV=1
		[Master Protein] IGL c3638_light_IGKV4-1_IGKJ5 (Fragment) OS=Homo sapiens OX=9606 PE=2 SV=1
		[Master Protein] Splicing factor 3a, subunit 3 variant (Fragment) OS=Homo sapiens OX=9606 PE=2 SV=1
		[Master Protein] IG c742_light_IGKV1-5_IGKJ1 (Fragment) OS=Homo sapiens OX=9606 PE=2 SV=1
		[Master Protein] Hypoxia up-regulated protein 1 OS=Homo sapiens OX=9606 GN=HYOU1 PE=1 SV=1
		[Master Protein] Trifunctional enzyme subunit beta, mitochondrial OS=Homo sapiens OX=9606 GN=HADHB PE=1 SV=1
		[Master Protein] IGH + IGL c220_light_IGKV4-1_IGKJ1 (Fragment) OS=Homo sapiens OX=9606 PE=2 SV=1
		[Master Protein] P-type Ca(2+) transporter (Fragment) OS=Homo sapiens OX=9606 GN=ATP2A2 PE=1 SV=1
		[Master Protein] IGL c1098_light_IGLV1-40_IGLJ3 (Fragment) OS=Homo sapiens OX=9606 PE=2 SV=1
		[Master Protein] Cysteine dioxygenase type 1 OS=Homo sapiens OX=9606 GN=CDO1 PE=1 SV=2
		[Master Protein] Glucose-6-phosphate isomerase OS=Homo sapiens OX=9606 GN=GPI PE=1 SV=4
		[Master Protein] Ceroid-lipofuscinosis neuronal 6 late infantile variant isoform 4 (Fragment) OS=Homo sapiens OX=9606 GN=CLN6 PE=2 SV=1
		[Master Protein] cDNA FLJ57240, highly similar to Mitochondrial proteins import receptor OS=Homo sapiens OX=9606 PE=2 SV=1
		[Master Protein] Carbamoyl-phosphate synthase [ammonia], mitochondrial (Fragment) OS=Homo sapiens OX=9606 GN=CPS1 PE=1 SV=1
		[Master Protein] cDNA FLJ61581, highly similar to Inversin OS=Homo sapiens OX=9606 PE=2 SV=1
		[Master Protein] KIF5B-RET(NM_020630)_K22R12 fusion protein OS=Homo sapiens OX=9606 GN=KIF5B-RET(NM_020630)_K22;R12 PE=2 SV=1
		[Master Protein] Lectin, mannose-binding, 1 variant (Fragment) OS=Homo sapiens OX=9606 PE=2 SV=1
		[Master Protein] IGL c2650_light_IGLV2-11_IGLJ3 (Fragment) OS=Homo sapiens OX=9606 PE=2 SV=1
		[Master Protein] 40S ribosomal protein S6 OS=Homo sapiens OX=9606 GN=RPS6 PE=1 SV=1
		[Master Protein] Far upstream element-binding protein 1 OS=Homo sapiens OX=9606 GN=FUBP1 PE=1 SV=3
		[Master Protein] Small monomeric GTPase (Fragment) OS=Homo sapiens OX=9606 GN=RALB PE=1 SV=1
		[Master Protein] Neutral alpha-glucosidase AB (Fragment) OS=Homo sapiens OX=9606 GN=GANAB PE=1 SV=1
		[Master Protein] cDNA FLJ58042, highly similar to Protein NipSnap1 OS=Homo sapiens OX=9606 PE=2 SV=1
		[Master Protein] Uncharacterized protein YWHAQ (Fragment) OS=Homo sapiens OX=9606 GN=YWHAQ PE=3 SV=1
		[Master Protein] TAR DNA-binding protein 43 OS=Homo sapiens OX=9606 GN=TDP43 PE=2 SV=1
		[Master Protein] L-lactate dehydrogenase B chain OS=Homo sapiens OX=9606 GN=LDHB PE=1 SV=2
		[Master Protein] F-box only protein 22 isoform a variant (Fragment) OS=Homo sapiens OX=9606 PE=2 SV=1
		[Master Protein] IG c79_light_IGLV1-40_IGLJ1 (Fragment) OS=Homo sapiens OX=9606 PE=2 SV=1
		[Master Protein] Transportin-3 OS=Homo sapiens OX=9606 GN=TNPO3 PE=1 SV=1
		[Master Protein] IG c872_heavy_IGHV3-33_IGHD6-6_IGHJ5 (Fragment) OS=Homo sapiens OX=9606 PE=2 SV=1
		[Master Protein] Polyadenylate-binding protein OS=Homo sapiens OX=9606 GN=PABPC1 PE=1 SV=1
		[Master Protein] GST class-pi OS=Homo sapiens OX=9606 GN=HEL-S-22 PE=2 SV=1
		[Master Protein] Heterogeneous nuclear ribonucleoprotein A2/B1, isoform CRA_d OS=Homo sapiens OX=9606 GN=HNRNPA2B1 PE=1 SV=1
		[Master Protein] Complex I-75kD OS=Homo sapiens OX=9606 PE=3 SV=1
		[Master Protein] Serine/threonine-protein phosphatase 2A 65 kDa regulatory subunit A beta isoform OS=Homo sapiens OX=9606 GN=PPP2R1B PE=1 SV=3
		[Master Protein] Anti-staphylococcal enterotoxin A variable region lambda chain (Fragment) OS=Homo sapiens OX=9606 PE=2 SV=1
		[Master Protein] Alpha-2-antiplasmin OS=Homo sapiens OX=9606 GN=SERPINF2 PE=1 SV=3
		[Master Protein] Carnitine O-palmitoyltransferase OS=Homo sapiens OX=9606 PE=2 SV=1
		[Master Protein] NADH-cytochrome b5 reductase 3 (Fragment) OS=Homo sapiens OX=9606 GN=CYB5R3 PE=1 SV=1
		[Master Protein] Histone cluster 1, H1e OS=Homo sapiens OX=9606 GN=HIST1H1E PE=2 SV=1
		[Master Protein] Putative uncharacterized protein encoded by HEXA-AS1 OS=Homo sapiens OX=9606 GN=HEXA-AS1 PE=5 SV=1
		[Master Protein] IG c966_light_IGLV2-11_IGLJ1 (Fragment) OS=Homo sapiens OX=9606 PE=2 SV=1
		[Master Protein] Neural cell adhesion molecule 1 OS=Homo sapiens OX=9606 GN=NCAM1 PE=1 SV=1
		[Master Protein] Catechol O-methyltransferase OS=Homo sapiens OX=9606 PE=2 SV=1
		[Master Protein] Carbonic anhydrase 2 OS=Homo sapiens OX=9606 GN=CA2 PE=1 SV=2
		[Master Protein] 26S proteasome regulatory subunit RPN11 (Fragment) OS=Homo sapiens OX=9606 GN=PSMD14 PE=4 SV=1
		[Master Protein] COX4 neighbor, isoform CRA_a OS=Homo sapiens OX=9606 GN=COX4NB PE=1 SV=1
		[Master Protein] 60S ribosomal protein L28 OS=Homo sapiens OX=9606 GN=RPL28 PE=1 SV=1
		[Master Protein] IgG L chain OS=Homo sapiens OX=9606 PE=2 SV=1
		[Master Protein] Polymerase (RNA) II (DNA directed) polypeptide E, 25kDa, isoform CRA_c OS=Homo sapiens OX=9606 GN=POLR2E PE=2 SV=1
		[Master Protein] Signal peptidase complex subunit 3 OS=Homo sapiens OX=9606 GN=SPCS3 PE=3 SV=1
		[Master Protein] B-cell receptor-associated protein (Fragment) OS=Homo sapiens OX=9606 PE=2 SV=1
		[Master Protein] cDNA FLJ61543, highly similar to Desmoplakin OS=Homo sapiens OX=9606 PE=2 SV=1
		[Master Protein] L-aminoadipate-semialdehyde dehydrogenase-phosphopantetheinyl transferase OS=Homo sapiens OX=9606 GN=AASDHPPT PE=1 SV=2
		[Master Protein] cDNA, FLJ93804, highly similar to Homo sapiens gp25L2 protein (HSGP25L2G), mRNA OS=Homo sapiens OX=9606 PE=2 SV=1
		[Master Protein] cDNA FLJ43041 fis, clone BRTHA3003339, highly similar to Importin beta-3 OS=Homo sapiens OX=9606 PE=2 SV=1
		[Master Protein] IGL c372_light_IGKV1-5_IGKJ4 (Fragment) OS=Homo sapiens OX=9606 PE=2 SV=1
		[Master Protein] Sushi domain-containing protein 5 OS=Homo sapiens OX=9606 GN=SUSD5 PE=1 SV=3
		[Master Protein] IGH + IGL c504_light_IGKV1-5_IGKJ1 (Fragment) OS=Homo sapiens OX=9606 PE=2 SV=1
		[Master Protein] Magnesium transporter protein 1 OS=Homo sapiens OX=9606 GN=MAGT1 PE=1 SV=1
		[Master Protein] Ubiquitin-like modifier-activating enzyme 1 (Fragment) OS=Homo sapiens OX=9606 GN=UBA1 PE=1 SV=1
		[Master Protein] DNA topoisomerase I OS=Homo sapiens OX=9606 GN=TOP1 PE=2 SV=1
		[Master Protein] ARHA protein (Fragment) OS=Homo sapiens OX=9606 GN=ARHA PE=2 SV=2
		[Master Protein] UDP-N-acetylglucosamine--peptide N-acetylglucosaminyltransferase 110 kDa subunit OS=Homo sapiens OX=9606 GN=OGT PE=1 SV=3
		[Master Protein] RAB6A protein OS=Homo sapiens OX=9606 GN=RAB6A PE=2 SV=1
		[Master Protein] Coatomer subunit alpha (Fragment) OS=Homo sapiens OX=9606 GN=COPA PE=1 SV=1
		[Master Protein] Alpha-soluble NSF attachment protein (Fragment) OS=Homo sapiens OX=9606 GN=NAPA PE=1 SV=1
		[Master Protein] IgK_IGKV1-39 (Fragment) OS=Homo sapiens OX=9606 PE=2 SV=1
		[Master Protein] IGH c413_heavy_IGHV2-70_IGHD3-10_IGHJ4 (Fragment) OS=Homo sapiens OX=9606 PE=2 SV=1
		[Master Protein] Mitochondrial fission factor OS=Homo sapiens OX=9606 GN=MFF PE=1 SV=1
		[Master Protein] 26S proteasome regulatory subunit 8 (Fragment) OS=Homo sapiens OX=9606 GN=PSMC5 PE=1 SV=1
		[Master Protein] Pyruvate carboxylase, mitochondrial OS=Homo sapiens OX=9606 GN=PC PE=1 SV=2
		[Master Protein] Ran GTPase-activating protein 1 (Fragment) OS=Homo sapiens OX=9606 GN=RANGAP1 PE=1 SV=1
		[Master Protein] Ras-related protein Rab-10 OS=Homo sapiens OX=9606 GN=RAB10 PE=1 SV=1
		[Master Protein] Induced myeloid leukemia cell differentiation protein Mcl-1 OS=Homo sapiens OX=9606 GN=MCL1 PE=1 SV=3
		[Master Protein] cDNA FLJ41699 fis, clone HCHON2004776, highly similar to Homo sapiens cytoskeleton-associated protein 4 (CKAP4), mRNA OS=Homo sapiens OX=9606 PE=2 SV=1
		[Master Protein] IGH + IGL c25_light_IGLV3-1_IGLJ2 (Fragment) OS=Homo sapiens OX=9606 PE=2 SV=1
		[Master Protein] ATP synthase subunit beta OS=Homo sapiens OX=9606 GN=HEL-S-271 PE=1 SV=1
		[Master Protein] PRKCSH protein (Fragment) OS=Homo sapiens OX=9606 GN=PRKCSH PE=2 SV=1
		[Master Protein] Phosphorylase b kinase regulatory subunit beta OS=Homo sapiens OX=9606 GN=PHKB PE=1 SV=3
		[Master Protein] Splicing factor 3B subunit 2 (Fragment) OS=Homo sapiens OX=9606 GN=SF3B2 PE=1 SV=1
		[Master Protein] Guanine nucleotide-binding protein subunit beta-2-like 1 OS=Homo sapiens OX=9606 GN=RACK1 PE=1 SV=1
		[Master Protein] Syntaxin-4 OS=Homo sapiens OX=9606 GN=STX4 PE=1 SV=2
		[Master Protein] Polypeptide N-acetylgalactosaminyltransferase 2 OS=Homo sapiens OX=9606 GN=GALNT2 PE=1 SV=1
		[Master Protein] 60S ribosomal protein L14 OS=Homo sapiens OX=9606 GN=RPL14 PE=1 SV=4
		[Master Protein] CUL5 (Fragment) OS=Homo sapiens OX=9606 GN=CUL5 PE=3 SV=1
		[Master Protein] 40S ribosomal protein S17 OS=Homo sapiens OX=9606 GN=RPS17 PE=1 SV=1
		[Master Protein] 40S ribosomal protein S5 OS=Homo sapiens OX=9606 GN=RPS5 PE=1 SV=1
		[Master Protein] Alternative protein CHST9 OS=Homo sapiens OX=9606 GN=CHST9 PE=4 SV=1
		[Master Protein] Keratin 14 (Epidermolysis bullosa simplex, Dowling-Meara, Koebner), isoform CRA_a OS=Homo sapiens OX=9606 GN=KRT14 PE=3 SV=1
		[Master Protein] Heat shock protein beta-1 OS=Homo sapiens OX=9606 GN=HSPB1 PE=1 SV=1
		[Master Protein] Uncharacterized protein OS=Homo sapiens OX=9606 PE=1 SV=1
		[Master Protein] 40S ribosomal protein S13 (Fragment) OS=Homo sapiens OX=9606 GN=RPS13 PE=1 SV=1
		[Master Protein] Nicalin OS=Homo sapiens OX=9606 PE=2 SV=1
		[Master Protein] MHC class II antigen (Fragment) OS=Homo sapiens OX=9606 GN=HLA-DQA1 PE=3 SV=1
		[Master Protein] 2-phospho-D-glycerate hydro-lyase OS=Homo sapiens OX=9606 PE=2 SV=1
		[Master Protein] EEF1A1 protein (Fragment) OS=Homo sapiens OX=9606 GN=EEF1A1 PE=2 SV=1
		[Master Protein] IGL c121_light_IGKV3-15_IGKJ3 (Fragment) OS=Homo sapiens OX=9606 PE=2 SV=1
		[Master Protein] cDNA FLJ77742, highly similar to Homo sapiens integrin, alpha 5 (fibronectin receptor, alpha polypeptide), mRNA OS=Homo sapiens OX=9606 PE=2 SV=1
		[Master Protein] Monocarboxylate transporter 1 OS=Homo sapiens OX=9606 PE=2 SV=1
		[Master Protein] Carbonyl reductase (NADPH) OS=Homo sapiens OX=9606 PE=2 SV=1
		[Master Protein] Annexin OS=Homo sapiens OX=9606 PE=3 SV=1
		[Master Protein] IG c93_light_IGLV1-51_IGLJ2 (Fragment) OS=Homo sapiens OX=9606 PE=2 SV=1
		[Master Protein] Starch-binding domain-containing protein 1 OS=Homo sapiens OX=9606 GN=STBD1 PE=1 SV=1
		[Master Protein] cDNA FLJ37987 fis, clone CTONG2011429, highly similar to Importin-4 OS=Homo sapiens OX=9606 PE=2 SV=1
		[Master Protein] Mitochondrial proton/calcium exchanger protein OS=Homo sapiens OX=9606 GN=LETM1 PE=1 SV=1
		[Master Protein] Junction plakoglobin OS=Homo sapiens OX=9606 PE=2 SV=1
		[Master Protein] Arginine--tRNA ligase, cytoplasmic OS=Homo sapiens OX=9606 GN=RARS1 PE=1 SV=2
		[Master Protein] Basigin OS=Homo sapiens OX=9606 GN=BSG PE=1 SV=1
		[Master Protein] Transitional endoplasmic reticulum ATPase OS=Homo sapiens OX=9606 GN=VCP PE=1 SV=4
		[Master Protein] Hsc70/Hsp90-organizing protein OS=Homo sapiens OX=9606 PE=2 SV=1
		[Master Protein] Mitochondrial ribosome-associated GTPase 2 OS=Homo sapiens OX=9606 GN=MTG2 PE=1 SV=1
		[Master Protein] IGH c1295_heavy_IGHV4-4_IGHD4-11_IGHJ5 (Fragment) OS=Homo sapiens OX=9606 PE=2 SV=1
		[Master Protein] cDNA FLJ75762, highly similar to Homo sapiens protease, serine, 25 (PRSS25), nuclear gene encodingmitochondrial protein, transcript variant 1, mRNA OS=Homo sapiens OX=9606 PE=2 SV=1
		[Master Protein] IG c450_light_IGLV1-44_IGLJ3 (Fragment) OS=Homo sapiens OX=9606 PE=2 SV=1
		[Master Protein] ATP-dependent Clp protease proteolytic subunit, mitochondrial OS=Homo sapiens OX=9606 GN=CLPP PE=1 SV=1
		[Master Protein] Sideroflexin 2, isoform CRA_b OS=Homo sapiens OX=9606 GN=SFXN2 PE=1 SV=1
		[Master Protein] RPS2 protein (Fragment) OS=Homo sapiens OX=9606 GN=RPS2 PE=2 SV=2
		[Master Protein] Heterochromatin protein 1-binding protein 3 (Fragment) OS=Homo sapiens OX=9606 GN=HP1BP3 PE=1 SV=1
		[Master Protein] Similar to dual specificity phosphatase 9 (Fragment) OS=Homo sapiens OX=9606 PE=2 SV=1
		[Master Protein] Mitochondrial import inner membrane translocase subunit TIM50 (Fragment) OS=Homo sapiens OX=9606 GN=TIMM50 PE=1 SV=1
		[Master Protein] Alternative protein CIRH1A OS=Homo sapiens OX=9606 GN=CIRH1A PE=4 SV=1
		[Master Protein] cDNA FLJ60021, moderately similar to Protein transport protein Sec61 subunit alpha isoform 1 OS=Homo sapiens OX=9606 PE=2 SV=1
		[Master Protein] IGL c195_light_IGLV1-40_IGLJ2 (Fragment) OS=Homo sapiens OX=9606 PE=2 SV=1
		[Master Protein] ATP-dependent 6-phosphofructokinase OS=Homo sapiens OX=9606 GN=PFKP PE=1 SV=1
		[Master Protein] cDNA FLJ58651, highly similar to Alpha-actinin-3 OS=Homo sapiens OX=9606 PE=2 SV=1
		[Master Protein] Solute carrier family 25 member 10 isoform 3 (Fragment) OS=Homo sapiens OX=9606 GN=SLC25A10 PE=2 SV=1
		[Master Protein] IGL c2899_light_IGKV1-39_IGKJ1 (Fragment) OS=Homo sapiens OX=9606 PE=2 SV=1
		[Master Protein] Olfactory receptor OS=Homo sapiens OX=9606 GN=OR2AT4 PE=3 SV=1
		[Master Protein] Perilipin-3 (Fragment) OS=Homo sapiens OX=9606 GN=PLIN3 PE=1 SV=1
		[Master Protein] Glutaminyl-tRNA synthetase (Fragment) OS=Homo sapiens OX=9606 GN=QARS PE=2 SV=2
		[Master Protein] IG c753_light_IGKV3-20_IGKJ4 (Fragment) OS=Homo sapiens OX=9606 PE=2 SV=1
		[Master Protein] Glyceraldehyde-3-phosphate dehydrogenase, testis-specific OS=Homo sapiens OX=9606 GN=GAPDHS PE=1 SV=2
		[Master Protein] Nodal modulator 3 OS=Homo sapiens OX=9606 GN=NOMO3 PE=1 SV=1
		[Master Protein] Acyl-Coenzyme A dehydrogenase, very long chain, isoform CRA_e OS=Homo sapiens OX=9606 GN=ACADVL PE=2 SV=1
		[Master Protein] Cullin-associated NEDD8-dissociated protein 1 OS=Homo sapiens OX=9606 GN=CAND1 PE=1 SV=2
		[Master Protein] Triosephosphate isomerase OS=Homo sapiens OX=9606 PE=2 SV=1
		[Master Protein] cDNA FLJ11140 fis, clone PLACE1006488, highly similar to Signal recognition particle 68 kDa protein OS=Homo sapiens OX=9606 PE=2 SV=1
		[Master Protein] Cytoplasmic dynein 1 intermediate chain 2 (Fragment) OS=Homo sapiens OX=9606 GN=DYNC1I2 PE=1 SV=1
		[Master Protein] Serine/threonine-protein phosphatase PGAM5, mitochondrial OS=Homo sapiens OX=9606 GN=PGAM5 PE=1 SV=1
		[Master Protein] 39S ribosomal protein L4, mitochondrial OS=Homo sapiens OX=9606 GN=MRPL4 PE=1 SV=1
EXP3	523	[Master Protein] Inositol-3-phosphate synthase 1 OS=Homo sapiens OX=9606 PE=2 SV=1
		[Master Protein] cDNA FLJ55111, highly similar to Sorting and assembly machinery component 50 homolog OS=Homo sapiens OX=9606 PE=2 SV=1
		[Master Protein] Serine/threonine-protein phosphatase PP1-alpha catalytic subunit OS=Homo sapiens OX=9606 GN=PPP1CA PE=1 SV=1
		[Master Protein] Keratin, type I cytoskeletal 17 OS=Homo sapiens OX=9606 GN=KRT17 PE=1 SV=2
		[Master Protein] 75 kDa glucose-regulated protein (Fragment) OS=Homo sapiens OX=9606 GN=HSPA9 PE=2 SV=1
		[Master Protein] Proliferating cell nuclear antigen (Fragment) OS=Homo sapiens OX=9606 GN=PCNA PE=2 SV=1
		[Master Protein] Growth hormone-regulated TBC protein 1 OS=Homo sapiens OX=9606 GN=GRTP1 PE=1 SV=4
		[Master Protein] Alpha-1-antitrypsin-related protein OS=Homo sapiens OX=9606 GN=SERPINA2 PE=2 SV=1
		[Master Protein] RNA-binding motif protein, X chromosome OS=Homo sapiens OX=9606 GN=RBMX PE=1 SV=1
		[Master Protein] 26S proteasome non-ATPase regulatory subunit 11 OS=Homo sapiens OX=9606 GN=PSMD11 PE=1 SV=3
		[Master Protein] IG c1144_light_IGKV1-5_IGKJ4 (Fragment) OS=Homo sapiens OX=9606 PE=2 SV=1
		[Master Protein] Exportin-1 OS=Homo sapiens OX=9606 GN=XPO1 PE=1 SV=1
		[Master Protein] Minichromosome maintenance protein 4 (Fragment) OS=Homo sapiens OX=9606 GN=MCM4 PE=2 SV=1
		[Master Protein] Proteasome subunit alpha type-2 OS=Homo sapiens OX=9606 GN=PSMA2 PE=1 SV=2
		[Master Protein] cDNA FLJ55066, highly similar to LAS1-like protein OS=Homo sapiens OX=9606 PE=2 SV=1
		[Master Protein] SNW domain-containing protein 1 (Fragment) OS=Homo sapiens OX=9606 GN=SNW1 PE=2 SV=1
		[Master Protein] cDNA FLJ56054, highly similar to 26S proteasome non-ATPase regulatory subunit 3 OS=Homo sapiens OX=9606 PE=2 SV=1
		[Master Protein] Dolichyl-diphosphooligosaccharide--protein glycosyltransferase subunit 2 OS=Homo sapiens OX=9606 PE=2 SV=1
		[Master Protein] Peroxiredoxin-1 OS=Homo sapiens OX=9606 GN=PRDX1 PE=1 SV=1
		[Master Protein] SARA1 protein OS=Homo sapiens OX=9606 GN=SARA1 PE=2 SV=1
		[Master Protein] Complex I-PDSW OS=Homo sapiens OX=9606 GN=NDUFB10 PE=1 SV=1
		[Master Protein] E3 ubiquitin-protein ligase OS=Homo sapiens OX=9606 GN=NEDD4L PE=1 SV=1
		[Master Protein] Drug-sensitive protein 1 OS=Homo sapiens OX=9606 GN=YA61 PE=2 SV=1
		[Master Protein] cDNA FLJ44708 fis, clone BRACE3019071, highly similar to Homo sapiens cyclin D binding myb-like transcription factor 1 (DMTF1), mRNA OS=Homo sapiens OX=9606 PE=2 SV=1
		[Master Protein] Cell cycle and apoptosis regulator protein 2 OS=Homo sapiens OX=9606 GN=CCAR2 PE=1 SV=2
		[Master Protein] Eukaryotic translation elongation factor 1 gamma (Fragment) OS=Homo sapiens OX=9606 PE=2 SV=1
		[Master Protein] Mitochondrial import inner membrane translocase subunit TIM50 OS=Homo sapiens OX=9606 GN=TIMM50 PE=1 SV=2
		[Master Protein] MAGUK p55 subfamily member 5 OS=Homo sapiens OX=9606 PE=2 SV=1
		[Master Protein] Alternative protein FUNDC2 OS=Homo sapiens OX=9606 GN=FUNDC2 PE=4 SV=1
		[Master Protein] Protein XRP2 OS=Homo sapiens OX=9606 GN=RP2 PE=1 SV=4
		[Master Protein] Monocarboxylate transporter 1 (Fragment) OS=Homo sapiens OX=9606 GN=SLC16A1 PE=1 SV=1
		[Master Protein] Sequestosome-1 OS=Homo sapiens OX=9606 GN=SQSTM1 PE=1 SV=1
		[Master Protein] RAP1A, member of RAS oncogene family OS=Homo sapiens OX=9606 PE=2 SV=1
		[Master Protein] Bifunctional purine biosynthesis protein ATIC (Fragment) OS=Homo sapiens OX=9606 GN=ATIC PE=1 SV=1
		[Master Protein] Rho-related GTP-binding protein RhoC (Fragment) OS=Homo sapiens OX=9606 GN=RHOC PE=1 SV=1
		[Master Protein] cDNA, FLJ96792, highly similar to Homo sapiens calmodulin 2 (phosphorylase kinase, delta) (CALM2), mRNA OS=Homo sapiens OX=9606 PE=2 SV=1
		[Master Protein] Epididymis secretory sperm binding protein OS=Homo sapiens OX=9606 PE=1 SV=1
		[Master Protein] Myosin-IIIb (Fragment) OS=Homo sapiens OX=9606 GN=MYO3B PE=1 SV=1
		[Master Protein] Peptidyl-prolyl cis-trans isomerase D OS=Homo sapiens OX=9606 PE=4 SV=1
		[Master Protein] Myeloid-associated differentiation marker (Fragment) OS=Homo sapiens OX=9606 GN=MYADM PE=1 SV=8
		[Master Protein] Tubulin beta-2A chain OS=Homo sapiens OX=9606 GN=TUBB2A PE=1 SV=1
		[Master Protein] Cyclin-dependent kinase 1 OS=Homo sapiens OX=9606 GN=CDK1 PE=1 SV=3
		[Master Protein] IGL c712_light_IGKV1-27_IGKJ2 (Fragment) OS=Homo sapiens OX=9606 PE=2 SV=1
		[Master Protein] Sigma non-opioid intracellular receptor 1 OS=Homo sapiens OX=9606 GN=SIGMAR1 PE=1 SV=1
		[Master Protein] IG c1023_light_IGLV2-23_IGLJ2 (Fragment) OS=Homo sapiens OX=9606 PE=2 SV=1
		[Master Protein] TOLLIP protein OS=Homo sapiens OX=9606 GN=TOLLIP PE=1 SV=1
		[Master Protein] Tropomyosin alpha-4 chain OS=Homo sapiens OX=9606 GN=TPM4 PE=1 SV=3
		[Master Protein] Drebrin OS=Homo sapiens OX=9606 GN=DBN1 PE=1 SV=4
		[Master Protein] Truncated profilaggrin OS=Homo sapiens OX=9606 GN=FLG PE=4 SV=1
		[Master Protein] PDXDC1 protein OS=Homo sapiens OX=9606 GN=PDXDC1 PE=1 SV=2
		[Master Protein] Succinate--CoA ligase [ADP/GDP-forming] subunit alpha, mitochondrial OS=Homo sapiens OX=9606 GN=SUCLG1 PE=1 SV=4
		[Master Protein] Retinol dehydrogenase 11 isoform 1 (Fragment) OS=Homo sapiens OX=9606 GN=RDH11 PE=2 SV=1
		[Master Protein] Exosome complex exonuclease RRP44 OS=Homo sapiens OX=9606 GN=DIS3 PE=1 SV=2
		[Master Protein] Unconventional myosin-Id OS=Homo sapiens OX=9606 GN=MYO1D PE=1 SV=2
		[Master Protein] CCT-epsilon OS=Homo sapiens OX=9606 PE=2 SV=1
		[Master Protein] Unconventional myosin-XVIIIa OS=Homo sapiens OX=9606 GN=MYO18A PE=1 SV=3
		[Master Protein] Electrogenic sodium bicarbonate cotransporter 4 (Fragment) OS=Homo sapiens OX=9606 GN=SLC4A5 PE=1 SV=1
		[Master Protein] Eukaryotic translation initiation factor 3 subunit B OS=Homo sapiens OX=9606 GN=EIF3B PE=2 SV=1
		[Master Protein] TNF receptor-associated protein 1 variant (Fragment) OS=Homo sapiens OX=9606 PE=2 SV=1
		[Master Protein] Thioredoxin-dependent peroxide reductase, mitochondrial OS=Homo sapiens OX=9606 GN=PRDX3 PE=1 SV=3
		[Master Protein] 1-phosphatidylinositol 4,5-bisphosphate phosphodiesterase gamma-1 OS=Homo sapiens OX=9606 GN=PLCG1 PE=1 SV=1
		[Master Protein] 26S proteasome AAA-ATPase subunit RPT1 OS=Homo sapiens OX=9606 PE=2 SV=1
		[Master Protein] cDNA FLJ54411, highly similar to Homo sapiens spectrin domain with coiled-coils 1 (SPECC1), transcript variant, mRNA OS=Homo sapiens OX=9606 PE=2 SV=1
		[Master Protein] Protein LSM14 homolog A (Fragment) OS=Homo sapiens OX=9606 GN=LSM14A PE=1 SV=1
		[Master Protein] Lysine--tRNA ligase (Fragment) OS=Homo sapiens OX=9606 GN=KARS1 PE=1 SV=1
		[Master Protein] Protein unc-45 homolog A OS=Homo sapiens OX=9606 GN=UNC45A PE=1 SV=1
		[Master Protein] Polo-like kinase 1 (Drosophila), isoform CRA_b OS=Homo sapiens OX=9606 GN=PLK1 PE=4 SV=1
		[Master Protein] Nascent polypeptide-associated complex subunit alpha OS=Homo sapiens OX=9606 GN=NACA PE=1 SV=2
		[Master Protein] Actin-related protein 2/3 complex subunit 4 OS=Homo sapiens OX=9606 GN=ARPC4 PE=1 SV=3
		[Master Protein] 26S proteasome non-ATPase regulatory subunit 6 OS=Homo sapiens OX=9606 GN=PSMD6 PE=1 SV=1
		[Master Protein] Oxidation resistance protein 1 OS=Homo sapiens OX=9606 GN=OXR1 PE=1 SV=2
		[Master Protein] Cingulin OS=Homo sapiens OX=9606 GN=CGN PE=1 SV=3
		[Master Protein] Interferon regulatory factor 2-binding protein 2 OS=Homo sapiens OX=9606 GN=IRF2BP2 PE=1 SV=2
		[Master Protein] DNA repair protein REV1 OS=Homo sapiens OX=9606 GN=REV1 PE=2 SV=1
		[Master Protein] Actin-related protein 2 OS=Homo sapiens OX=9606 GN=ACTR2 PE=1 SV=1
		[Master Protein] Keratin, type II cytoskeletal 74 OS=Homo sapiens OX=9606 GN=KRT74 PE=1 SV=1
		[Master Protein] Coatomer subunit delta OS=Homo sapiens OX=9606 GN=ARCN1 PE=2 SV=1
		[Master Protein] Testin OS=Homo sapiens OX=9606 GN=TES PE=1 SV=1
		[Master Protein] 26S proteasome non-ATPase regulatory subunit 12 OS=Homo sapiens OX=9606 GN=PSMD12 PE=1 SV=3
		[Master Protein] GRB10-interacting GYF protein 2 (Fragment) OS=Homo sapiens OX=9606 GN=GIGYF2 PE=1 SV=1
		[Master Protein] Integrin beta OS=Homo sapiens OX=9606 GN=ITGB1 PE=1 SV=1
		[Master Protein] cDNA FLJ39381 fis, clone PERIC2000422, highly similar to HEAT repeat-containing protein 2 OS=Homo sapiens OX=9606 PE=2 SV=1
		[Master Protein] Upstream binding transcription factor, RNA polymerase I, isoform CRA_a OS=Homo sapiens OX=9606 GN=UBTF PE=2 SV=1
		[Master Protein] 26S proteasome regulatory subunit 10B OS=Homo sapiens OX=9606 GN=PSMC6 PE=1 SV=1
		[Master Protein] Unconventional myosin-Vb OS=Homo sapiens OX=9606 GN=MYO5B PE=1 SV=3
		[Master Protein] POTE ankyrin domain family member J OS=Homo sapiens OX=9606 GN=POTEJ PE=3 SV=1
		[Master Protein] RNA helicase (Fragment) OS=Homo sapiens OX=9606 PE=1 SV=1
		[Master Protein] 26S proteasome regulatory subunit 6A OS=Homo sapiens OX=9606 GN=PSMC3 PE=1 SV=3
		[Master Protein] Heat shock 110 kDa protein OS=Homo sapiens OX=9606 GN=HSPH1 PE=3 SV=1
		[Master Protein] Structural maintenance of chromosomes protein 2 (Fragment) OS=Homo sapiens OX=9606 GN=SMC2 PE=2 SV=1
		[Master Protein] DNA (cytosine-5)-methyltransferase 1 (Fragment) OS=Homo sapiens OX=9606 PE=2 SV=1
		[Master Protein] Sorting and assembly machinery component 50 homolog OS=Homo sapiens OX=9606 GN=SAMM50 PE=1 SV=3
		[Master Protein] Cullin-associated NEDD8-dissociated protein 1 (Fragment) OS=Homo sapiens OX=9606 GN=CAND1 PE=1 SV=1
		[Master Protein] IGL c1719_light_IGKV1-27_IGKJ2 (Fragment) OS=Homo sapiens OX=9606 PE=2 SV=1
		[Master Protein] Protein S100-A9 OS=Homo sapiens OX=9606 GN=S100A9 PE=1 SV=1
		[Master Protein] Keratin, type I cuticular Ha4 OS=Homo sapiens OX=9606 GN=KRT34 PE=3 SV=1
		[Master Protein] THO complex subunit 6 homolog OS=Homo sapiens OX=9606 GN=THOC6 PE=1 SV=1
		[Master Protein] Tyrosine-protein kinase OS=Homo sapiens OX=9606 GN=YES1 PE=1 SV=1
		[Master Protein] Tubulin alpha chain OS=Homo sapiens OX=9606 GN=TUBA1C PE=1 SV=1
		[Master Protein] Serine/threonine-protein phosphatase OS=Homo sapiens OX=9606 GN=PPP2CA PE=2 SV=1
		[Master Protein] Heterogeneous nuclear ribonucleoprotein M OS=Homo sapiens OX=9606 GN=HNRNPM PE=1 SV=1
		[Master Protein] Filensin OS=Homo sapiens OX=9606 GN=BFSP1 PE=1 SV=3
		[Master Protein] IGL c2506_light_IGKV1-33_IGKJ4 (Fragment) OS=Homo sapiens OX=9606 PE=2 SV=1
		[Master Protein] Annexin OS=Homo sapiens OX=9606 GN=ANXA5 PE=1 SV=1
		[Master Protein] cDNA FLJ10654 fis, clone NT2RP2005901, highly similar to FAST kinase domains-containing protein 2 OS=Homo sapiens OX=9606 PE=2 SV=1
		[Master Protein] cDNA FLJ59571, highly similar to Eukaryotic translation initiation factor 4gamma 2 OS=Homo sapiens OX=9606 PE=2 SV=1
		[Master Protein] General transcription factor 3C polypeptide 3 OS=Homo sapiens OX=9606 GN=GTF3C3 PE=1 SV=1
		[Master Protein] Epididymis secretory protein Li 307 (Fragment) OS=Homo sapiens OX=9606 GN=HEL-S-307 PE=2 SV=1
		[Master Protein] Aldehyde dehydrogenase X, mitochondrial OS=Homo sapiens OX=9606 GN=ALDH1B1 PE=1 SV=4
		[Master Protein] IG c400_light_IGKV1-5_IGKJ1 (Fragment) OS=Homo sapiens OX=9606 PE=2 SV=1
		[Master Protein] Ribosomal RNA-processing protein 4 (Fragment) OS=Homo sapiens OX=9606 GN=EXOSC2 PE=1 SV=1
		[Master Protein] Alanine--tRNA ligase, mitochondrial OS=Homo sapiens OX=9606 GN=AARS2 PE=1 SV=1
		[Master Protein] cDNA FLJ53145, highly similar to Ankycorbin (Fragment) OS=Homo sapiens OX=9606 PE=2 SV=1
		[Master Protein] IGL c2190_light_IGKV3D-20_IGKJ1 (Fragment) OS=Homo sapiens OX=9606 PE=2 SV=1
		[Master Protein] Uncharacterized protein DKFZp434M0813 OS=Homo sapiens OX=9606 GN=DKFZp434M0813 PE=2 SV=1
		[Master Protein] BZW1 protein variant (Fragment) OS=Homo sapiens OX=9606 PE=2 SV=1
		[Master Protein] Endophilin-A2 OS=Homo sapiens OX=9606 GN=SH3GL1 PE=1 SV=1
		[Master Protein] Protein phosphatase 1 regulatory subunit 12C (Fragment) OS=Homo sapiens OX=9606 GN=PPP1R12C PE=1 SV=1
		[Master Protein] Calcineurin B homologous protein 1 (Fragment) OS=Homo sapiens OX=9606 GN=CHP1 PE=1 SV=1
		[Master Protein] IG c401_light_IGKV1-12_IGKJ5 (Fragment) OS=Homo sapiens OX=9606 PE=2 SV=1
		[Master Protein] IGH + IGL c287_light_IGKV1-8_IGKJ1 (Fragment) OS=Homo sapiens OX=9606 PE=2 SV=1
		[Master Protein] Eukaryotic translation initiation factor 4 gamma 1 OS=Homo sapiens OX=9606 GN=EIF4G1 PE=1 SV=1
		[Master Protein] Coagulation factor V OS=Homo sapiens OX=9606 GN=F5 PE=1 SV=4
		[Master Protein] IG c111_light_IGKV3-11_IGKJ2 (Fragment) OS=Homo sapiens OX=9606 PE=2 SV=1
		[Master Protein] DNA replication licensing factor MCM3 (Fragment) OS=Homo sapiens OX=9606 GN=MCM3 PE=2 SV=1
		[Master Protein] Importin-5 (Fragment) OS=Homo sapiens OX=9606 GN=IPO5 PE=1 SV=1
		[Master Protein] Mitochondrial import receptor subunit TOM22 homolog OS=Homo sapiens OX=9606 GN=TOMM22 PE=1 SV=3
		[Master Protein] NADH dehydrogenase [ubiquinone] 1 alpha subcomplex subunit 10, mitochondrial OS=Homo sapiens OX=9606 GN=NDUFA10 PE=1 SV=1
		[Master Protein] Dermcidin OS=Homo sapiens OX=9606 GN=DCD PE=1 SV=2
		[Master Protein] Signal peptidase complex catalytic subunit SEC11 (Fragment) OS=Homo sapiens OX=9606 GN=SEC11A PE=1 SV=1
		[Master Protein] V-type proton ATPase subunit a OS=Homo sapiens OX=9606 GN=ATP6V0A2 PE=1 SV=1
		[Master Protein] Hepatocyte growth factor-regulated tyrosine kinase substrate OS=Homo sapiens OX=9606 PE=2 SV=1
		[Master Protein] Lipoprotein lipase OS=Homo sapiens OX=9606 PE=2 SV=1
		[Master Protein] cDNA FLJ54374, highly similar to Homo sapiens keratin 78 (KRT78), mRNA OS=Homo sapiens OX=9606 PE=2 SV=1
		[Master Protein] cDNA FLJ45536 fis, clone BRTHA2031917, highly similar to Ciliary neurotrophic factor receptor alpha OS=Homo sapiens OX=9606 PE=2 SV=1
		[Master Protein] Adipocyte plasma membrane-associated protein OS=Homo sapiens OX=9606 GN=APMAP PE=1 SV=2
		[Master Protein] Nuclear autoantigenic sperm protein (Fragment) OS=Homo sapiens OX=9606 PE=2 SV=1
		[Master Protein] cDNA FLJ56267, highly similar to Transducin beta-like 2 protein OS=Homo sapiens OX=9606 PE=2 SV=1
		[Master Protein] Glucose-6-phosphate isomerase (Fragment) OS=Homo sapiens OX=9606 GN=GPI PE=1 SV=1
		[Master Protein] NADH dehydrogenase [ubiquinone] flavoprotein 1, mitochondrial OS=Homo sapiens OX=9606 GN=NDUFV1 PE=1 SV=1
		[Master Protein] Desmoglein-2 OS=Homo sapiens OX=9606 GN=DSG2 PE=1 SV=2
		[Master Protein] Plasma membrane citrate carrier OS=Homo sapiens OX=9606 GN=SLC25A1 PE=2 SV=1
		[Master Protein] ATP-citrate synthase OS=Homo sapiens OX=9606 PE=2 SV=1
		[Master Protein] Heat shock 70 kDa protein 6 OS=Homo sapiens OX=9606 GN=HSPA6 PE=1 SV=2
		[Master Protein] Eukaryotic translation initiation factor 3 subunit E OS=Homo sapiens OX=9606 GN=EIF3E PE=1 SV=1
		[Master Protein] NADH-ubiquinone oxidoreductase chain 4 OS=Homo sapiens OX=9606 GN=ND4 PE=3 SV=1
		[Master Protein] Nucleolar protein 56 (Fragment) OS=Homo sapiens OX=9606 GN=NOP56 PE=1 SV=1
		[Master Protein] Eukaryotic translation initiation factor 3 subunit I OS=Homo sapiens OX=9606 GN=EIF3I PE=1 SV=1
		[Master Protein] Uncharacterized protein DKFZp586J0620 (Fragment) OS=Homo sapiens OX=9606 GN=DKFZp586J0620 PE=2 SV=1
		[Master Protein] Histone H2A type 1-A OS=Homo sapiens OX=9606 GN=H2AC1 PE=1 SV=3
		[Master Protein] Nucleophosmin (Fragment) OS=Homo sapiens OX=9606 GN=NPM1 PE=2 SV=1
		[Master Protein] Coronin OS=Homo sapiens OX=9606 PE=2 SV=1
		[Master Protein] Keratin, type I cuticular Ha6 OS=Homo sapiens OX=9606 GN=KRT36 PE=1 SV=1
		[Master Protein] cDNA FLJ37504 fis, clone BRAWH2017103, highly similar to ATPase WRNIP1 OS=Homo sapiens OX=9606 PE=2 SV=1
		[Master Protein] cDNA FLJ50778, highly similar to Protein flightless-1 homolog OS=Homo sapiens OX=9606 PE=2 SV=1
		[Master Protein] Septin OS=Homo sapiens OX=9606 PE=2 SV=1
		[Master Protein] Fibrinogen alpha chain OS=Homo sapiens OX=9606 GN=FGA PE=1 SV=2
		[Master Protein] Unconventional myosin-Va OS=Homo sapiens OX=9606 GN=MYO5A PE=1 SV=2
		[Master Protein] Histone-binding protein RBBP4 OS=Homo sapiens OX=9606 GN=RBBP4 PE=1 SV=3
		[Master Protein] Cytospin-A OS=Homo sapiens OX=9606 GN=CYTSA PE=2 SV=1
		[Master Protein] Phospholipase A1 OS=Homo sapiens OX=9606 GN=LIPG PE=1 SV=1
		[Master Protein] Ataxin-10 OS=Homo sapiens OX=9606 GN=ATXN10 PE=1 SV=1
		[Master Protein] Adenosylhomocysteinase OS=Homo sapiens OX=9606 GN=AHCY PE=2 SV=1
		[Master Protein] IGH + IGL c439_light_IGKV4-1_IGKJ2 (Fragment) OS=Homo sapiens OX=9606 PE=2 SV=1
		[Master Protein] Annexin A2 OS=Homo sapiens OX=9606 GN=ANXA2 PE=1 SV=2
		[Master Protein] Keratin, type I cuticular Ha1 OS=Homo sapiens OX=9606 GN=KRT31 PE=1 SV=3
		[Master Protein] 26S proteasome non-ATPase regulatory subunit 13 (Fragment) OS=Homo sapiens OX=9606 PE=2 SV=1
		[Master Protein] Lys-63-specific deubiquitinase BRCC36 (Fragment) OS=Homo sapiens OX=9606 GN=BRCC3 PE=1 SV=1
		[Master Protein] WD repeat-containing protein 82 OS=Homo sapiens OX=9606 GN=WDR82 PE=1 SV=1
		[Master Protein] Peroxisomal multifunctional enzyme type 2 OS=Homo sapiens OX=9606 GN=HSD17B4 PE=1 SV=1
		[Master Protein] Small ubiquitin-related modifier 2 OS=Homo sapiens OX=9606 GN=SUMO2 PE=1 SV=3
		[Master Protein] Mitochondrial import receptor subunit TOM40 homolog (Fragment) OS=Homo sapiens OX=9606 GN=TOMM40 PE=1 SV=1
		[Master Protein] U6 snRNA-associated Sm-like protein LSm4 (Fragment) OS=Homo sapiens OX=9606 GN=LSM4 PE=1 SV=1
		[Master Protein] cDNA FLJ60124, highly similar to Mitochondrial dicarboxylate carrier OS=Homo sapiens OX=9606 PE=2 SV=1
		[Master Protein] Beta-casein OS=Homo sapiens OX=9606 GN=CSN2 PE=1 SV=1
		[Master Protein] cDNA FLJ51373, highly similar to 26S proteasome non-ATPase regulatory subunit 7 OS=Homo sapiens OX=9606 PE=2 SV=1
		[Master Protein] Tropomyosin 1 (Alpha), isoform CRA_m OS=Homo sapiens OX=9606 GN=TPM1 PE=1 SV=1
		[Master Protein] Succinate-semialdehyde dehydrogenase (Fragment) OS=Homo sapiens OX=9606 GN=ALDH5A1 PE=2 SV=1
		[Master Protein] Uncharacterized protein ORC4L (Fragment) OS=Homo sapiens OX=9606 GN=ORC4L PE=3 SV=1
		[Master Protein] Translocon-associated protein subunit alpha OS=Homo sapiens OX=9606 GN=SSR1 PE=1 SV=1
		[Master Protein] HCLS1-associated protein X-1 OS=Homo sapiens OX=9606 GN=HAX1 PE=1 SV=1
		[Master Protein] Staphylococcal nuclease domain-containing protein OS=Homo sapiens OX=9606 PE=2 SV=1
		[Master Protein] Ras-GTPase activating protein SH3 domain-binding protein 2, isoform CRA_b OS=Homo sapiens OX=9606 GN=G3BP2 PE=4 SV=1
		[Master Protein] COP9 signalosome complex subunit 8 (Fragment) OS=Homo sapiens OX=9606 GN=COPS8 PE=1 SV=1
		[Master Protein] Peptidyl-prolyl cis-trans isomerase OS=Homo sapiens OX=9606 GN=PPIA PE=1 SV=1
		[Master Protein] RNA helicase OS=Homo sapiens OX=9606 GN=EIF4A2 PE=1 SV=1
		[Master Protein] Aurora kinase B OS=Homo sapiens OX=9606 GN=AURKB PE=1 SV=3
		[Master Protein] Neutral amino acid transporter B(0) OS=Homo sapiens OX=9606 GN=SLC1A5 PE=1 SV=2
		[Master Protein] Aquarius homolog (Mouse), isoform CRA_a OS=Homo sapiens OX=9606 GN=AQR PE=1 SV=1
		[Master Protein] Transportin-1 OS=Homo sapiens OX=9606 GN=TNPO1 PE=1 SV=1
		[Master Protein] Sperm-associated antigen 5 (Fragment) OS=Homo sapiens OX=9606 GN=SPAG5 PE=1 SV=2
		[Master Protein] Non-SMC condensin I complex, subunit G OS=Homo sapiens OX=9606 GN=NCAPG PE=2 SV=1
		[Master Protein] Keratinocyte proline-rich protein OS=Homo sapiens OX=9606 GN=KPRP PE=1 SV=1
		[Master Protein] 14-3-3 protein beta/alpha OS=Homo sapiens OX=9606 GN=YWHAB PE=1 SV=3
		[Master Protein] HCG20693, isoform CRA_a OS=Homo sapiens OX=9606 GN=hCG_20693 PE=4 SV=1
		[Master Protein] Nuclear mitotic apparatus protein 1 OS=Homo sapiens OX=9606 GN=NUMA1 PE=1 SV=1
		[Master Protein] Centromere protein O OS=Homo sapiens OX=9606 GN=CENPO PE=1 SV=1
		[Master Protein] Actin-related protein 2/3 complex subunit 2 OS=Homo sapiens OX=9606 GN=ARPC2 PE=1 SV=1
		[Master Protein] Exportin-2 OS=Homo sapiens OX=9606 GN=CSE1L PE=1 SV=3
		[Master Protein] Histone H2A OS=Homo sapiens OX=9606 GN=MACROH2A1 PE=1 SV=1
		[Master Protein] Keratin, type I cytoskeletal 19 (Fragment) OS=Homo sapiens OX=9606 GN=KRT19 PE=1 SV=1
		[Master Protein] cDNA FLJ56434, highly similar to p130Cas-associated protein OS=Homo sapiens OX=9606 PE=2 SV=1
		[Master Protein] Epididymis luminal protein 4 OS=Homo sapiens OX=9606 GN=YWHAZ PE=2 SV=1
		[Master Protein] Emopamil binding protein OS=Homo sapiens OX=9606 GN=EBP PE=2 SV=1
		[Master Protein] Constitutive coactivator of PPAR-gamma-like protein 1 OS=Homo sapiens OX=9606 GN=FAM120A PE=1 SV=2
		[Master Protein] Signal-induced proliferation-associated 1-like protein 3 OS=Homo sapiens OX=9606 GN=SIPA1L3 PE=1 SV=3
		[Master Protein] Myristoylated alanine-rich C-kinase substrate OS=Homo sapiens OX=9606 GN=MARCKS PE=1 SV=4
		[Master Protein] Uridine 5'-monophosphate synthase OS=Homo sapiens OX=9606 GN=UMPS PE=1 SV=1
		[Master Protein] Elongation factor 1-beta OS=Homo sapiens OX=9606 GN=EEF1B2 PE=3 SV=1
		[Master Protein] cDNA FLJ55769, highly similar to Trifunctional enzyme subunit beta, mitochondrial OS=Homo sapiens OX=9606 PE=2 SV=1
		[Master Protein] Phosphatidylinositol 3-kinase regulatory subunit beta OS=Homo sapiens OX=9606 GN=PIK3R2 PE=1 SV=2
		[Master Protein] Twinfilin-1 OS=Homo sapiens OX=9606 GN=TWF1 PE=1 SV=3
		[Master Protein] Testicular tissue protein Li 70 OS=Homo sapiens OX=9606 PE=2 SV=1
		[Master Protein] RRBP1 protein OS=Homo sapiens OX=9606 GN=RRBP1 PE=2 SV=1
		[Master Protein] Exosome complex component RRP41 OS=Homo sapiens OX=9606 GN=EXOSC4 PE=1 SV=1
		[Master Protein] L-lactate dehydrogenase A chain OS=Homo sapiens OX=9606 GN=LDHA PE=1 SV=2
		[Master Protein] Ubiquitin-activating enzyme E1 OS=Homo sapiens OX=9606 GN=UBE1 PE=2 SV=1
		[Master Protein] Myosin phosphatase Rho interacting protein OS=Homo sapiens OX=9606 GN=MPRIP PE=2 SV=1
		[Master Protein] Spermidine synthase OS=Homo sapiens OX=9606 GN=SRM PE=1 SV=1
		[Master Protein] cDNA FLJ53009, highly similar to Calreticulin OS=Homo sapiens OX=9606 PE=2 SV=1
		[Master Protein] Cellular tumor antigen p53 OS=Homo sapiens OX=9606 GN=TP53 PE=2 SV=1
		[Master Protein] Importin subunit alpha-7 (Fragment) OS=Homo sapiens OX=9606 GN=KPNA6 PE=2 SV=1
		[Master Protein] Heterogeneous nuclear ribonucleoprotein A/B OS=Homo sapiens OX=9606 GN=HNRNPAB PE=1 SV=1
		[Master Protein] Fibrinogen beta chain OS=Homo sapiens OX=9606 GN=FGB PE=4 SV=1
		[Master Protein] Peroxiredoxin-6 OS=Homo sapiens OX=9606 GN=PRDX6 PE=1 SV=3
		[Master Protein] TOM1-like protein 2 OS=Homo sapiens OX=9606 GN=TOM1L2 PE=1 SV=1
		[Master Protein] rRNA/tRNA 2'-O-methyltransferase fibrillarin-like protein 1 OS=Homo sapiens OX=9606 GN=FBLL1 PE=3 SV=2
		[Master Protein] Ubiquitin C OS=Homo sapiens OX=9606 GN=UbC PE=4 SV=1
		[Master Protein] Coatomer subunit beta OS=Homo sapiens OX=9606 GN=COPB1 PE=1 SV=3
		[Master Protein] Transferrin receptor protein 1 OS=Homo sapiens OX=9606 PE=2 SV=1
		[Master Protein] cDNA FLJ61723 OS=Homo sapiens OX=9606 PE=2 SV=1
		[Master Protein] Leucine rich repeat (In FLII) interacting protein 2, isoform CRA_b OS=Homo sapiens OX=9606 GN=LRRFIP2 PE=3 SV=1
		[Master Protein] Nucleoporin 133kDa, isoform CRA_a OS=Homo sapiens OX=9606 GN=NUP133 PE=3 SV=1
		[Master Protein] Enhancer of mRNA-decapping protein 4 OS=Homo sapiens OX=9606 GN=EDC4 PE=2 SV=1
		[Master Protein] Tropomodulin-1 OS=Homo sapiens OX=9606 GN=TMOD1 PE=1 SV=1
		[Master Protein] IGL c2064_light_IGKV1-8_IGKJ1 (Fragment) OS=Homo sapiens OX=9606 PE=2 SV=1
		[Master Protein] Heterogeneous nuclear ribonucleoprotein H OS=Homo sapiens OX=9606 GN=HNRNPH1 PE=1 SV=4
		[Master Protein] cDNA FLJ53353, highly similar to ATP-binding cassette sub-family D member 3 OS=Homo sapiens OX=9606 PE=2 SV=1
		[Master Protein] C-terminal-binding protein 1 (Fragment) OS=Homo sapiens OX=9606 GN=CTBP1 PE=1 SV=1
		[Master Protein] Guanine nucleotide-binding protein G(i) subunit alpha-1 OS=Homo sapiens OX=9606 GN=GNAI1 PE=1 SV=2
		[Master Protein] H/ACA ribonucleoprotein complex subunit DKC1 (Fragment) OS=Homo sapiens OX=9606 GN=DKC1 PE=1 SV=1
		[Master Protein] DNA repair and recombination protein RAD54B OS=Homo sapiens OX=9606 GN=RAD54B PE=1 SV=1
		[Master Protein] WD repeat domain 1, isoform CRA_a (Fragment) OS=Homo sapiens OX=9606 GN=WDR1 PE=2 SV=1
		[Master Protein] Lipocalin 1 (Tear prealbumin), isoform CRA_a OS=Homo sapiens OX=9606 GN=LCN1 PE=3 SV=1
		[Master Protein] IG c590_light_IGKV4-1_IGKJ1 (Fragment) OS=Homo sapiens OX=9606 PE=2 SV=1
		[Master Protein] Metavinculin OS=Homo sapiens OX=9606 GN=VCL PE=3 SV=1
		[Master Protein] Proteasome subunit beta OS=Homo sapiens OX=9606 GN=PSMB3 PE=2 SV=1
		[Master Protein] RNA transcription, translation and transport factor protein (Fragment) OS=Homo sapiens OX=9606 GN=RTRAF PE=1 SV=1
		[Master Protein] Catenin delta-1 OS=Homo sapiens OX=9606 GN=CTNND1 PE=1 SV=2
		[Master Protein] Lysosome membrane protein 2 OS=Homo sapiens OX=9606 GN=SCARB2 PE=1 SV=1
		[Master Protein] 160 kDa neurofilament protein OS=Homo sapiens OX=9606 GN=NEFM PE=1 SV=1
		[Master Protein] IGH + IGL c188_heavy_IGHV1-69_IGHD4-17_IGHJ5 (Fragment) OS=Homo sapiens OX=9606 PE=2 SV=1
		[Master Protein] 2',5'-phosphodiesterase 12 OS=Homo sapiens OX=9606 GN=PDE12 PE=1 SV=1
		[Master Protein] Nexilin OS=Homo sapiens OX=9606 GN=NEXN PE=1 SV=1
		[Master Protein] 60S ribosomal protein L5 (Fragment) OS=Homo sapiens OX=9606 GN=RPL5 PE=1 SV=1
		[Master Protein] BRISC and BRCA1-A complex member 2 OS=Homo sapiens OX=9606 PE=2 SV=1
		[Master Protein] V-type proton ATPase subunit OS=Homo sapiens OX=9606 GN=ATP6V0D1 PE=1 SV=1
		[Master Protein] Serine/threonine-protein kinase WNK3 (Fragment) OS=Homo sapiens OX=9606 GN=WNK3 PE=1 SV=1
		[Master Protein] cDNA FLJ51865, highly similar to RNA-binding protein 28 OS=Homo sapiens OX=9606 PE=2 SV=1
		[Master Protein] Epididymis luminal protein 176 OS=Homo sapiens OX=9606 GN=HEL-176 PE=2 SV=1
		[Master Protein] Tight junction protein ZO-1 OS=Homo sapiens OX=9606 GN=TJP1 PE=1 SV=2
		[Master Protein] Myosin-14 (Fragment) OS=Homo sapiens OX=9606 GN=MYH14 PE=1 SV=8
		[Master Protein] RRP1B protein (Fragment) OS=Homo sapiens OX=9606 GN=RRP1B PE=2 SV=1
		[Master Protein] Coatomer subunit beta' OS=Homo sapiens OX=9606 GN=COPB2 PE=1 SV=2
		[Master Protein] 14-3-3 protein theta OS=Homo sapiens OX=9606 GN=YWHAQ PE=1 SV=1
		[Master Protein] Nonmuscle myosin II heavy chain-B (Fragment) OS=Homo sapiens OX=9606 PE=3 SV=1
		[Master Protein] Myosin IC, isoform CRA_a OS=Homo sapiens OX=9606 GN=MYO1C PE=3 SV=1
		[Master Protein] Pleckstrin homology domain-containing family G member 3 OS=Homo sapiens OX=9606 GN=PLEKHG3 PE=1 SV=1
		[Master Protein] Ras-related protein Rap-2c OS=Homo sapiens OX=9606 GN=RAP2C PE=1 SV=1
		[Master Protein] IGH + IGL c40_light_IGKV1-9_IGKJ3 (Fragment) OS=Homo sapiens OX=9606 PE=2 SV=1
		[Master Protein] IG c988_heavy_IGHV4-34_IGHD1-7_IGHJ5 (Fragment) OS=Homo sapiens OX=9606 PE=2 SV=1
		[Master Protein] Probable phosphoglycerate mutase 4 OS=Homo sapiens OX=9606 GN=PGAM4 PE=3 SV=1
		[Master Protein] Lactotransferrin OS=Homo sapiens OX=9606 GN=LTF PE=2 SV=1
		[Master Protein] Eukaryotic initiation factor 4A-III OS=Homo sapiens OX=9606 GN=EIF4A3 PE=1 SV=4
		[Master Protein] Synaptotagmin-7 OS=Homo sapiens OX=9606 GN=SYT7 PE=1 SV=3
		[Master Protein] Protein disulfide-isomerase A3 (Fragment) OS=Homo sapiens OX=9606 GN=PDIA3 PE=1 SV=1
		[Master Protein] Nuclear pore complex protein Nup205 OS=Homo sapiens OX=9606 GN=NUP205 PE=1 SV=3
		[Master Protein] Kinectin 1 (Kinesin receptor), isoform CRA_a OS=Homo sapiens OX=9606 GN=KTN1 PE=4 SV=1
		[Master Protein] Alpha-enolase OS=Homo sapiens OX=9606 GN=ENO1 PE=1 SV=2
		[Master Protein] Fatty acid synthase OS=Homo sapiens OX=9606 GN=FASN PE=1 SV=3
		[Master Protein] Zinc finger and SCAN domain-containing protein 32 OS=Homo sapiens OX=9606 GN=ZSCAN32 PE=1 SV=1
		[Master Protein] TBC1 domain family member 15 OS=Homo sapiens OX=9606 GN=TBC1D15 PE=1 SV=2
		[Master Protein] RNA helicase (Fragment) OS=Homo sapiens OX=9606 PE=2 SV=1
		[Master Protein] DNA mismatch repair protein Msh6 OS=Homo sapiens OX=9606 GN=MSH6 PE=1 SV=1
		[Master Protein] WD repeat-containing protein 6 OS=Homo sapiens OX=9606 GN=WDR6 PE=1 SV=1
		[Master Protein] Eukaryotic peptide chain release factor subunit 1 OS=Homo sapiens OX=9606 GN=ETF1 PE=1 SV=1
		[Master Protein] cDNA FLJ58021, highly similar to Fragile X mental retardation syndrome-related protein 1 OS=Homo sapiens OX=9606 PE=2 SV=1
		[Master Protein] GO2-q chimeric G-protein OS=Homo sapiens OX=9606 PE=2 SV=1
		[Master Protein] Unconventional myosin-6 OS=Homo sapiens OX=9606 GN=MYO6 PE=1 SV=1
		[Master Protein] Kinesin-like protein KIF7 OS=Homo sapiens OX=9606 GN=KIF7 PE=1 SV=2
		[Master Protein] IG c784_light_IGKV1D-13_IGKJ4 (Fragment) OS=Homo sapiens OX=9606 PE=2 SV=1
		[Master Protein] cDNA FLJ53692, moderately similar to Granulins OS=Homo sapiens OX=9606 PE=2 SV=1
		[Master Protein] cDNA FLJ77865 OS=Homo sapiens OX=9606 PE=2 SV=1
		[Master Protein] Nucleolar protein 6 OS=Homo sapiens OX=9606 GN=NOL6 PE=1 SV=1
		[Master Protein] LIM domain and actin-binding protein 1 OS=Homo sapiens OX=9606 GN=LIMA1 PE=1 SV=1
		[Master Protein] IGL c1226_light_IGKV1-5_IGKJ1 (Fragment) OS=Homo sapiens OX=9606 PE=2 SV=1
		[Master Protein] Complement component 1 Q subcomponent-binding protein, mitochondrial OS=Homo sapiens OX=9606 PE=2 SV=1
		[Master Protein] Protein kinase C and casein kinase substrate in neurons protein 3 (Fragment) OS=Homo sapiens OX=9606 GN=PACSIN3 PE=1 SV=1
		[Master Protein] Plectin 1, intermediate filament binding protein 500kDa, isoform CRA_b OS=Homo sapiens OX=9606 GN=PLEC1 PE=4 SV=1
		[Master Protein] Dedicator of cytokinesis protein 7 OS=Homo sapiens OX=9606 GN=DOCK7 PE=1 SV=4
		[Master Protein] cDNA FLJ61290, highly similar to Neutral alpha-glucosidase AB OS=Homo sapiens OX=9606 PE=2 SV=1
		[Master Protein] Proteasome subunit beta type-1 OS=Homo sapiens OX=9606 GN=PSMB1 PE=1 SV=2
		[Master Protein] Testicular tissue protein Li 149 OS=Homo sapiens OX=9606 PE=2 SV=1
		[Master Protein] Ribonucleoside-diphosphate reductase OS=Homo sapiens OX=9606 PE=2 SV=1
		[Master Protein] MS-B1 light chain variable region (Fragment) OS=Homo sapiens OX=9606 PE=2 SV=1
		[Master Protein] Poly [ADP-ribose] polymerase OS=Homo sapiens OX=9606 PE=2 SV=1
		[Master Protein] Protein arginine N-methyltransferase 1 (Fragment) OS=Homo sapiens OX=9606 GN=PRMT1 PE=1 SV=1
		[Master Protein] Cullin-4B OS=Homo sapiens OX=9606 GN=CUL4B PE=1 SV=1
		[Master Protein] Golgi to ER traffic protein 4 homolog OS=Homo sapiens OX=9606 GN=GET4 PE=1 SV=1
		[Master Protein] DNA excision repair protein ERCC-6-like OS=Homo sapiens OX=9606 GN=ERCC6L PE=1 SV=1
		[Master Protein] HP47 protein (Fragment) OS=Homo sapiens OX=9606 PE=2 SV=1
		[Master Protein] Nicastrin OS=Homo sapiens OX=9606 GN=NCSTN PE=1 SV=2
		[Master Protein] 28S ribosomal protein S22, mitochondrial OS=Homo sapiens OX=9606 GN=MRPS22 PE=1 SV=1
		[Master Protein] Desmoplakin OS=Homo sapiens OX=9606 GN=DSP PE=1 SV=3
		[Master Protein] Uncharacterized protein DKFZp762I166 (Fragment) OS=Homo sapiens OX=9606 GN=DKFZp762I166 PE=2 SV=1
		[Master Protein] E3 SUMO-protein ligase RanBP2 OS=Homo sapiens OX=9606 GN=RANBP2 PE=1 SV=2
		[Master Protein] Alpha-1,4 glucan phosphorylase OS=Homo sapiens OX=9606 GN=PYGL PE=1 SV=1
		[Master Protein] 60 kDa chaperonin OS=Homo sapiens OX=9606 GN=HSPD1 PE=1 SV=1
		[Master Protein] THRAP3 protein (Fragment) OS=Homo sapiens OX=9606 GN=THRAP3 PE=2 SV=1
		[Master Protein] Serine/threonine-protein kinase Nek6 (Fragment) OS=Homo sapiens OX=9606 GN=NEK6 PE=1 SV=8
		[Master Protein] Keratin, type II cuticular Hb4 OS=Homo sapiens OX=9606 GN=KRT84 PE=2 SV=2
		[Master Protein] Hypoxanthine phosphoribosyltransferase OS=Homo sapiens OX=9606 GN=HPRT1 PE=2 SV=1
		[Master Protein] cDNA FLJ54481, highly similar to GCN1-like protein 1 (Fragment) OS=Homo sapiens OX=9606 PE=2 SV=1
		[Master Protein] Glutathione S-transferase P OS=Homo sapiens OX=9606 GN=GSTP1 PE=1 SV=1
		[Master Protein] Protein kinase C OS=Homo sapiens OX=9606 PE=2 SV=1
		[Master Protein] Ras-related protein Rab-8A OS=Homo sapiens OX=9606 GN=RAB8A PE=1 SV=1
		[Master Protein] Transgelin-3 OS=Homo sapiens OX=9606 GN=TAGLN3 PE=1 SV=2
		[Master Protein] cDNA FLJ52141, highly similar to 14-3-3 protein gamma OS=Homo sapiens OX=9606 PE=2 SV=1
		[Master Protein] EF-hand domain family, member D1, isoform CRA_a OS=Homo sapiens OX=9606 GN=EFHD1 PE=4 SV=1
		[Master Protein] IGL c1479_light_IGKV1D-39_IGKJ5 (Fragment) OS=Homo sapiens OX=9606 PE=2 SV=1
		[Master Protein] Guanine nucleotide-binding protein subunit beta-2-like 1 (Fragment) OS=Homo sapiens OX=9606 GN=RACK1 PE=1 SV=1
		[Master Protein] Uncharacterized protein KIAA1522 OS=Homo sapiens OX=9606 GN=KIAA1522 PE=1 SV=2
		[Master Protein] cDNA FLJ54799, highly similar to Mitochondrial 28S ribosomal protein S27 OS=Homo sapiens OX=9606 PE=2 SV=1
		[Master Protein] Nuclear pore complex protein Nup155 OS=Homo sapiens OX=9606 GN=NUP155 PE=1 SV=1
		[Master Protein] BCL2-associated athanogene 6 OS=Homo sapiens OX=9606 GN=BAG6 PE=1 SV=1
		[Master Protein] GPN-loop GTPase 1 OS=Homo sapiens OX=9606 GN=GPN1 PE=1 SV=1
		[Master Protein] P-type Ca(2+) transporter (Fragment) OS=Homo sapiens OX=9606 GN=ATP2A2 PE=2 SV=1
		[Master Protein] 26S proteasome non-ATPase regulatory subunit 14 OS=Homo sapiens OX=9606 GN=PSMD14 PE=1 SV=1
		[Master Protein] NADH-cytochrome b5 reductase OS=Homo sapiens OX=9606 GN=CYB5R3 PE=3 SV=1
		[Master Protein] NADH dehydrogenase [ubiquinone] iron-sulfur protein 8, mitochondrial OS=Homo sapiens OX=9606 GN=NDUFS8 PE=1 SV=1
		[Master Protein] cDNA FLJ52068, highly similar to Microtubule-associated protein RP/EB family member 1 OS=Homo sapiens OX=9606 PE=2 SV=1
		[Master Protein] Tumor susceptibility gene 101, isoform CRA_a OS=Homo sapiens OX=9606 GN=TSG101 PE=4 SV=1
		[Master Protein] Dihydrofolate reductase OS=Homo sapiens OX=9606 GN=DHFR PE=3 SV=1
		[Master Protein] cDNA FLJ56074, highly similar to 150 kDa oxygen-regulated protein (Orp150) OS=Homo sapiens OX=9606 PE=2 SV=1
		[Master Protein] Hydroxysteroid dehydrogenase 10 isoform 2 OS=Homo sapiens OX=9606 GN=HSD17B10 PE=2 SV=1
		[Master Protein] Supervillin OS=Homo sapiens OX=9606 GN=SVIL PE=1 SV=1
		[Master Protein] GRHPR protein (Fragment) OS=Homo sapiens OX=9606 GN=GRHPR PE=2 SV=1
		[Master Protein] Proteasome subunit alpha type OS=Homo sapiens OX=9606 GN=HEL-S-276 PE=2 SV=1
		[Master Protein] Serpin B3 OS=Homo sapiens OX=9606 GN=SERPINB3 PE=1 SV=2
		[Master Protein] Phosphatidylglycerophosphatase and protein-tyrosine phosphatase 1 OS=Homo sapiens OX=9606 GN=PTPMT1 PE=1 SV=1
		[Master Protein] CS0DF038YO05 variant (Fragment) OS=Homo sapiens OX=9606 PE=3 SV=1
		[Master Protein] cDNA FLJ53662, highly similar to Actin, alpha skeletal muscle OS=Homo sapiens OX=9606 PE=2 SV=1
		[Master Protein] Acyl-Coenzyme A binding domain containing 3, isoform CRA_a OS=Homo sapiens OX=9606 GN=ACBD3 PE=4 SV=1
		[Master Protein] Alternative protein NCAM2 OS=Homo sapiens OX=9606 GN=NCAM2 PE=4 SV=1
		[Master Protein] Guanine nucleotide-binding protein-like 1 (Fragment) OS=Homo sapiens OX=9606 GN=GNL1 PE=1 SV=1
		[Master Protein] Centromere/kinetochore protein zw10 homolog OS=Homo sapiens OX=9606 GN=ZW10 PE=1 SV=3
		[Master Protein] Exosome complex component RRP46 OS=Homo sapiens OX=9606 GN=EXOSC5 PE=1 SV=1
		[Master Protein] Deubiquitinating protein VCPIP1 OS=Homo sapiens OX=9606 GN=VCPIP1 PE=1 SV=2
		[Master Protein] Transcriptional regulator Kaiso OS=Homo sapiens OX=9606 GN=ZBTB33 PE=1 SV=2
		[Master Protein] Eukaryotic translation initiation factor 3 subunit L OS=Homo sapiens OX=9606 GN=EIF3L PE=1 SV=1
		[Master Protein] cDNA, FLJ96442, highly similar to Homo sapiens copine II (CPNE2), mRNA OS=Homo sapiens OX=9606 PE=2 SV=1
		[Master Protein] Cell division control protein 42 homolog OS=Homo sapiens OX=9606 GN=CDC42 PE=1 SV=2
		[Master Protein] L-lactate dehydrogenase OS=Homo sapiens OX=9606 GN=LDHB PE=1 SV=1
		[Master Protein] Transmembrane protein 43 isoform 2 OS=Homo sapiens OX=9606 GN=TMEM43 PE=2 SV=1
		[Master Protein] cDNA FLJ55002, highly similar to Alpha-centractin OS=Homo sapiens OX=9606 PE=2 SV=1
		[Master Protein] Actinin alpha 4 isoform 1 (Fragment) OS=Homo sapiens OX=9606 GN=ACTN4 PE=2 SV=1
		[Master Protein] cDNA FLJ53284, highly similar to Supervillin OS=Homo sapiens OX=9606 PE=2 SV=1
		[Master Protein] DEAD box protein 5 OS=Homo sapiens OX=9606 GN=DDX5 PE=1 SV=1
		[Master Protein] cDNA FLJ50003, highly similar to Homo sapiens leucine-rich repeats and calponin homology (CH) domain containing 3 (LRCH3), mRNA OS=Homo sapiens OX=9606 PE=2 SV=1
		[Master Protein] Filamin-B OS=Homo sapiens OX=9606 GN=FLNB PE=1 SV=1
		[Master Protein] Delta-1-pyrroline-5-carboxylate synthase OS=Homo sapiens OX=9606 GN=ALDH18A1 PE=1 SV=2
		[Master Protein] cDNA FLJ35667 fis, clone SPLEN2018098, highly similar to METHIONYL-TRNA SYNTHETASE OS=Homo sapiens OX=9606 PE=2 SV=1
		[Master Protein] cDNA FLJ59612, highly similar to Lactadherin OS=Homo sapiens OX=9606 PE=2 SV=1
		[Master Protein] Alpha-actinin-1 OS=Homo sapiens OX=9606 GN=ACTN1 PE=1 SV=1
		[Master Protein] Very-long-chain enoyl-CoA reductase OS=Homo sapiens OX=9606 GN=TECR PE=1 SV=1
		[Master Protein] Cyclin-dependent kinase 4 OS=Homo sapiens OX=9606 GN=CDK4 PE=1 SV=2
		[Master Protein] Phospholipase A-2-activating protein OS=Homo sapiens OX=9606 GN=PLAA PE=1 SV=1
		[Master Protein] Guanine nucleotide-binding protein G(I)/G(S)/G(T) subunit beta-2 OS=Homo sapiens OX=9606 GN=GNB2 PE=1 SV=3
		[Master Protein] Ethanolamine kinase 2 OS=Homo sapiens OX=9606 GN=ETNK2 PE=1 SV=3
		[Master Protein] F-actin-capping protein subunit alpha-2 OS=Homo sapiens OX=9606 GN=CAPZA2 PE=1 SV=3
		[Master Protein] LIM domain only protein 7 (Fragment) OS=Homo sapiens OX=9606 GN=LMO7 PE=1 SV=8
		[Master Protein] Protein ITPRID2 OS=Homo sapiens OX=9606 GN=ITPRID2 PE=1 SV=1
		[Master Protein] Myb-binding protein 1A (Fragment) OS=Homo sapiens OX=9606 GN=MYBBP1A PE=1 SV=1
		[Master Protein] PPM1G protein (Fragment) OS=Homo sapiens OX=9606 GN=PPM1G PE=2 SV=2
		[Master Protein] RNA helicase OS=Homo sapiens OX=9606 GN=DDX20 PE=2 SV=1
		[Master Protein] Lactoperoxidase OS=Homo sapiens OX=9606 GN=LPO PE=1 SV=1
		[Master Protein] Ezrin OS=Homo sapiens OX=9606 GN=EZR PE=2 SV=1
		[Master Protein] MHC class I antigen (Fragment) OS=Homo sapiens OX=9606 GN=HLA-C PE=3 SV=1
		[Master Protein] cDNA FLJ57914, moderately similar to Calcyclin-binding protein OS=Homo sapiens OX=9606 PE=2 SV=1
		[Master Protein] Actin-related protein 2/3 complex subunit 3 (Fragment) OS=Homo sapiens OX=9606 GN=ARPC3 PE=1 SV=1
		[Master Protein] TPR protein (Fragment) OS=Homo sapiens OX=9606 GN=TPR PE=2 SV=1
		[Master Protein] 60S ribosomal protein L27a OS=Homo sapiens OX=9606 GN=RPL27A PE=1 SV=1
		[Master Protein] Clathrin interactor 1 isoform 2 (Fragment) OS=Homo sapiens OX=9606 GN=CLINT1 PE=2 SV=1
		[Master Protein] Adenylyl cyclase-associated protein 1 OS=Homo sapiens OX=9606 PE=2 SV=1
		[Master Protein] Brix domain-containing protein 2 (Fragment) OS=Homo sapiens OX=9606 GN=BXDC2 PE=2 SV=1
		[Master Protein] Cystatin-D OS=Homo sapiens OX=9606 GN=CST5 PE=1 SV=1
		[Master Protein] Structural maintenance of chromosomes protein OS=Homo sapiens OX=9606 GN=SMC1L1 PE=2 SV=1
		[Master Protein] IGL c3068_light_IGKV1-9_IGKJ3 (Fragment) OS=Homo sapiens OX=9606 PE=2 SV=1
		[Master Protein] 60S ribosomal protein L22 (Fragment) OS=Homo sapiens OX=9606 GN=RPL22 PE=1 SV=1
		[Master Protein] Actin, cytoplasmic 2 OS=Homo sapiens OX=9606 GN=ACTG1 PE=1 SV=9
		[Master Protein] Tropomyosin 3 isoform 1 (Fragment) OS=Homo sapiens OX=9606 GN=TPM3 PE=2 SV=1
		[Master Protein] Keratin, type II cytoskeletal 8 OS=Homo sapiens OX=9606 GN=KRT8 PE=1 SV=7
		[Master Protein] Protein ecdysoneless homolog OS=Homo sapiens OX=9606 GN=ECD PE=1 SV=1
		[Master Protein] NOMO3 protein (Fragment) OS=Homo sapiens OX=9606 GN=NOMO3 PE=2 SV=1
		[Master Protein] tRNA-intron lyase (Fragment) OS=Homo sapiens OX=9606 GN=TSEN34 PE=1 SV=1
		[Master Protein] CD59 glycoprotein (Fragment) OS=Homo sapiens OX=9606 GN=CD59 PE=1 SV=1
		[Master Protein] Eukaryotic translation initiation factor 3 subunit F OS=Homo sapiens OX=9606 GN=EIF3F PE=1 SV=2
		[Master Protein] Ubiquitinyl hydrolase 1 OS=Homo sapiens OX=9606 GN=USP49 PE=1 SV=1
		[Master Protein] Replication factor C subunit 4 (Fragment) OS=Homo sapiens OX=9606 GN=RFC4 PE=1 SV=1
		[Master Protein] 26S proteasome non-ATPase regulatory subunit 4 OS=Homo sapiens OX=9606 GN=PSMD4 PE=1 SV=1
		[Master Protein] Mitochondrial carrier homolog 2 variant (Fragment) OS=Homo sapiens OX=9606 PE=2 SV=1
		[Master Protein] Nucleosome assembly protein 1-like 4 (Fragment) OS=Homo sapiens OX=9606 GN=NAP1L4 PE=1 SV=1
		[Master Protein] Zinc finger CCCH-type antiviral protein 1-like OS=Homo sapiens OX=9606 GN=ZC3HAV1L PE=1 SV=2
		[Master Protein] E3 ubiquitin-protein ligase TRIM21 OS=Homo sapiens OX=9606 GN=TRIM21 PE=1 SV=1
		[Master Protein] Elongation factor 1-alpha 2 OS=Homo sapiens OX=9606 GN=EEF1A2 PE=1 SV=1
		[Master Protein] Ig heavy chain variable region (Fragment) OS=Homo sapiens OX=9606 GN=IgH PE=2 SV=1
		[Master Protein] cDNA, FLJ96597 OS=Homo sapiens OX=9606 PE=2 SV=1
		[Master Protein] Nucleosome assembly protein 1-like 1 OS=Homo sapiens OX=9606 GN=NAP1L1 PE=1 SV=1
		[Master Protein] BCL2-associated athanogene 5 OS=Homo sapiens OX=9606 GN=BAG5 PE=2 SV=1
		[Master Protein] Cytoskeleton-associated protein 5 OS=Homo sapiens OX=9606 GN=CKAP5 PE=1 SV=3
		[Master Protein] MYO1F variant protein OS=Homo sapiens OX=9606 PE=2 SV=1
		[Master Protein] Telomere length regulation protein TEL2 homolog OS=Homo sapiens OX=9606 GN=TELO2 PE=1 SV=1
		[Master Protein] DnaJ homolog subfamily C member 7 OS=Homo sapiens OX=9606 GN=DNAJC7 PE=1 SV=1
		[Master Protein] TraB domain-containing protein OS=Homo sapiens OX=9606 GN=TRABD PE=1 SV=1
		[Master Protein] Putative protein FAM10A4 OS=Homo sapiens OX=9606 GN=ST13P4 PE=5 SV=1
		[Master Protein] cDNA FLJ54516, highly similar to Adapter-relatedprotein complex 2 beta-1 subunit OS=Homo sapiens OX=9606 PE=2 SV=1
		[Master Protein] Junction plakoglobin (Fragment) OS=Homo sapiens OX=9606 GN=JUP PE=2 SV=1
		[Master Protein] Asparagine synthetase [glutamine-hydrolyzing] OS=Homo sapiens OX=9606 GN=ASNS PE=1 SV=4
		[Master Protein] DnaJ homolog subfamily A member 2 OS=Homo sapiens OX=9606 GN=DNAJA2 PE=1 SV=1
		[Master Protein] cDNA FLJ32530 fis, clone SMINT2000185, highly similar to TRANSKETOLASE OS=Homo sapiens OX=9606 PE=2 SV=1
		[Master Protein] cDNA FLJ61192, highly similar to Erythrocyte band 7 integral membrane protein OS=Homo sapiens OX=9606 PE=2 SV=1
		[Master Protein] Ceruloplasmin (Fragment) OS=Homo sapiens OX=9606 GN=CP PE=1 SV=1
		[Master Protein] BRCA1-associated ATM activator 1 OS=Homo sapiens OX=9606 GN=BRAT1 PE=1 SV=2
		[Master Protein] CTP synthase OS=Homo sapiens OX=9606 GN=CTPS1 PE=1 SV=1
		[Master Protein] Immunoglobulin heavy constant mu OS=Homo sapiens OX=9606 GN=IGHM PE=1 SV=4
		[Master Protein] CCR4-NOT transcription complex subunit 10 (Fragment) OS=Homo sapiens OX=9606 GN=CNOT10 PE=1 SV=1
		[Master Protein] Histone acetyltransferase type B catalytic subunit OS=Homo sapiens OX=9606 GN=HAT1 PE=1 SV=2
		[Master Protein] Protein arginine N-methyltransferase 5 (Fragment) OS=Homo sapiens OX=9606 GN=PRMT5 PE=1 SV=1
		[Master Protein] POTE ankyrin domain family member I OS=Homo sapiens OX=9606 GN=POTEI PE=3 SV=1
		[Master Protein] Type II basic hair keratin (Fragment) OS=Homo sapiens OX=9606 GN=KRTHB1 PE=3 SV=1
		[Master Protein] Bystin (Fragment) OS=Homo sapiens OX=9606 GN=BYSL PE=1 SV=1
		[Master Protein] Proteasome activator complex subunit 3 OS=Homo sapiens OX=9606 GN=PSME3 PE=1 SV=1
		[Master Protein] cDNA FLJ52905, highly similar to Runt-related transcription factor 3 OS=Homo sapiens OX=9606 PE=2 SV=1
		[Master Protein] Target of Myb protein 1 OS=Homo sapiens OX=9606 GN=TOM1 PE=1 SV=2
		[Master Protein] Zinc finger CCCH domain-containing protein 11A (Fragment) OS=Homo sapiens OX=9606 GN=ZC3H11A PE=1 SV=1
		[Master Protein] IGL c370_light_IGKV1D-39_IGKJ1 (Fragment) OS=Homo sapiens OX=9606 PE=2 SV=1
		[Master Protein] cDNA, FLJ92996, highly similar to Homo sapiens guanine nucleotide binding protein (G protein), beta polypeptide 1 (GNB1), mRNA OS=Homo sapiens OX=9606 PE=2 SV=1
		[Master Protein] DNAJB1 protein OS=Homo sapiens OX=9606 GN=DNAJB1 PE=2 SV=1
		[Master Protein] Ubiquitin-conjugating enzyme E2 K OS=Homo sapiens OX=9606 GN=UBE2K PE=1 SV=3
		[Master Protein] POTE ankyrin domain family member F OS=Homo sapiens OX=9606 GN=POTEF PE=1 SV=2
		[Master Protein] Triosephosphate isomerase OS=Homo sapiens OX=9606 GN=HEL-S-49 PE=2 SV=1
		[Master Protein] Actin-depolymerizing factor OS=Homo sapiens OX=9606 PE=2 SV=1
		[Master Protein] Olfactory receptor OS=Homo sapiens OX=9606 GN=OR5AC2 PE=3 SV=1
		[Master Protein] Kinesin-like protein OS=Homo sapiens OX=9606 GN=KIF2A PE=1 SV=1
		[Master Protein] Tyrosine-protein kinase Lyn OS=Homo sapiens OX=9606 GN=LYN PE=1 SV=3
		[Master Protein] Basigin OS=Homo sapiens OX=9606 GN=hEMMPRIN PE=2 SV=1
		[Master Protein] ATPase family AAA domain-containing protein 3A OS=Homo sapiens OX=9606 GN=ATAD3A PE=1 SV=2
		[Master Protein] cDNA FLJ78127, highly similar to Homo sapiens SFRS protein kinase 1 (SRPK1), mRNA OS=Homo sapiens OX=9606 PE=2 SV=1
		[Master Protein] Heat shock 70 kDa protein 4 OS=Homo sapiens OX=9606 PE=2 SV=1
		[Master Protein] Myosin regulatory light chain 12A OS=Homo sapiens OX=9606 GN=MYL12A PE=1 SV=1
		[Master Protein] cDNA FLJ45654 fis, clone CTONG2012123, moderately similar to Mus musculus enabled homolog (Drosophila) (Enah) OS=Homo sapiens OX=9606 PE=2 SV=1
		[Master Protein] Cortactin, isoform CRA_c OS=Homo sapiens OX=9606 GN=CTTN PE=4 SV=1
		[Master Protein] Heterogeneous nuclear ribonucleoprotein D0 (Fragment) OS=Homo sapiens OX=9606 GN=HNRNPD PE=1 SV=8
		[Master Protein] 2-phospho-D-glycerate hydro-lyase OS=Homo sapiens OX=9606 GN=EDARADD PE=3 SV=1
		[Master Protein] Protein phosphatase 1 regulatory subunit 12A OS=Homo sapiens OX=9606 GN=PPP1R12A PE=1 SV=1
		[Master Protein] Importin-9 OS=Homo sapiens OX=9606 GN=IPO9 PE=1 SV=3
		[Master Protein] IG c798_light_IGKV1-5_IGKJ2 (Fragment) OS=Homo sapiens OX=9606 PE=2 SV=1
		[Master Protein] (human) hypothetical protein OS=Homo sapiens OX=9606 PE=2 SV=1
		[Master Protein] UACA protein OS=Homo sapiens OX=9606 GN=UACA PE=2 SV=1
		[Master Protein] Beta actin (Fragment) OS=Homo sapiens OX=9606 PE=4 SV=1
		[Master Protein] Obg-like ATPase 1 OS=Homo sapiens OX=9606 GN=OLA1 PE=1 SV=2
		[Master Protein] Mitogen-activated protein kinase OS=Homo sapiens OX=9606 GN=MAPK3 PE=1 SV=1
		[Master Protein] Amidophosphoribosyltransferase (Fragment) OS=Homo sapiens OX=9606 PE=2 SV=1
		[Master Protein] Histocompatibility 13 isoform 2 OS=Homo sapiens OX=9606 GN=HM13 PE=1 SV=1
		[Master Protein] IG c593_light_IGKV1D-13_IGKJ2 (Fragment) OS=Homo sapiens OX=9606 PE=2 SV=1
		[Master Protein] Guanine nucleotide-binding protein G(s) subunit alpha isoforms short OS=Homo sapiens OX=9606 GN=GNAS PE=1 SV=3
		[Master Protein] S-phase kinase-associated protein 2 OS=Homo sapiens OX=9606 GN=SKP2 PE=1 SV=1
		[Master Protein] Desmocollin 1, isoform CRA_b OS=Homo sapiens OX=9606 GN=DSC1 PE=4 SV=1
		[Master Protein] Synaptosomal-associated protein, 23kDa, isoform CRA_b OS=Homo sapiens OX=9606 GN=SNAP23 PE=4 SV=1
		[Master Protein] cDNA, FLJ78817, highly similar to Metaxin-2 OS=Homo sapiens OX=9606 PE=2 SV=1
		[Master Protein] Ribose-phosphate pyrophosphokinase 1 OS=Homo sapiens OX=9606 GN=PRPS1 PE=1 SV=2
		[Master Protein] Spectrin beta chain OS=Homo sapiens OX=9606 GN=SPTBN1 PE=3 SV=1
		[Master Protein] F-actin-capping protein subunit alpha OS=Homo sapiens OX=9606 PE=2 SV=1
		[Master Protein] NADH dehydrogenase [ubiquinone] iron-sulfur protein 3, mitochondrial OS=Homo sapiens OX=9606 GN=NDUFS3 PE=1 SV=1
		[Master Protein] Thyrotropin-releasing hormone-degrading ectoenzyme OS=Homo sapiens OX=9606 GN=TRHDE PE=2 SV=1
		[Master Protein] Glycoprotein IIIb OS=Homo sapiens OX=9606 GN=CD36 PE=2 SV=1
		[Master Protein] Filamin-A OS=Homo sapiens OX=9606 GN=FLNA PE=1 SV=4
		[Master Protein] Activator of 90 kDa heat shock protein ATPase homolog 1 (Fragment) OS=Homo sapiens OX=9606 GN=AHSA1 PE=1 SV=1
		[Master Protein] Proteasome subunit beta OS=Homo sapiens OX=9606 PE=2 SV=1
		[Master Protein] Tropomodulin-2 OS=Homo sapiens OX=9606 GN=TMOD2 PE=1 SV=1
		[Master Protein] HCG1741805, isoform CRA_c OS=Homo sapiens OX=9606 GN=PPP1R9A PE=4 SV=1
		[Master Protein] Programmed cell death protein 2-like OS=Homo sapiens OX=9606 GN=PDCD2L PE=1 SV=1
		[Master Protein] KIAA1244 OS=Homo sapiens OX=9606 GN=KIAA1244 PE=2 SV=1
		[Master Protein] Dual specificity protein phosphatase 9 OS=Homo sapiens OX=9606 GN=DUSP9 PE=1 SV=1
		[Master Protein] cDNA FLJ60187 OS=Homo sapiens OX=9606 PE=2 SV=1
		[Master Protein] Uncharacterized protein OS=Homo sapiens OX=9606 PE=3 SV=1
		[Master Protein] COP9 signalosome complex subunit 4 OS=Homo sapiens OX=9606 GN=COPS4 PE=1 SV=1
		[Master Protein] IGH c342_heavy__IGHV4-39_IGHD4-17_IGHJ6 (Fragment) OS=Homo sapiens OX=9606 PE=2 SV=1
		[Master Protein] Actin-related protein 2/3 complex subunit 5 OS=Homo sapiens OX=9606 GN=ARPC5L PE=2 SV=1
		[Master Protein] Tubulin alpha-1A chain OS=Homo sapiens OX=9606 GN=TUBA1A PE=1 SV=1
		[Master Protein] DNA replication complex GINS protein PSF3 (Fragment) OS=Homo sapiens OX=9606 GN=GINS3 PE=2 SV=1
		[Master Protein] Tropomyosin beta chain OS=Homo sapiens OX=9606 GN=TPM2 PE=1 SV=1
		[Master Protein] cDNA FLJ55443, highly similar to Ras GTPase-activating-like protein IQGAP1 OS=Homo sapiens OX=9606 PE=2 SV=1
		[Master Protein] cDNA FLJ54671, highly similar to Calcium-binding mitochondrial carrier protein Aralar2 OS=Homo sapiens OX=9606 PE=2 SV=1
		[Master Protein] 26S proteasome non-ATPase regulatory subunit 1 OS=Homo sapiens OX=9606 GN=PSMD1 PE=1 SV=2
		[Master Protein] Cystatin-A OS=Homo sapiens OX=9606 GN=CSTA PE=1 SV=1
		[Master Protein] Skin-specific protein 32 OS=Homo sapiens OX=9606 GN=XP32 PE=1 SV=1
		[Master Protein] cDNA, FLJ94213, highly similar to Homo sapiens pregnancy-zone protein (PZP), mRNA OS=Homo sapiens OX=9606 PE=2 SV=1
		[Master Protein] Voltage-dependent anion-selective channel protein 3 OS=Homo sapiens OX=9606 GN=VDAC3 PE=1 SV=1
		[Master Protein] Annexin OS=Homo sapiens OX=9606 PE=2 SV=1
		[Master Protein] Carbonic anhydrase OS=Homo sapiens OX=9606 GN=HEL-S-282 PE=2 SV=1
		[Master Protein] Reticulocalbin-2 OS=Homo sapiens OX=9606 GN=RCN2 PE=1 SV=1
		[Master Protein] Tyrosine-protein kinase receptor OS=Homo sapiens OX=9606 GN=ALK PE=2 SV=1
		[Master Protein] PRKC apoptosis WT1 regulator protein OS=Homo sapiens OX=9606 GN=PAWR PE=1 SV=1
		[Master Protein] Ankycorbin OS=Homo sapiens OX=9606 GN=RAI14 PE=1 SV=2
		[Master Protein] 26S proteasome non-ATPase regulatory subunit 8 OS=Homo sapiens OX=9606 GN=PSMD8 PE=1 SV=2
		[Master Protein] Importin-7 OS=Homo sapiens OX=9606 GN=IPO7 PE=1 SV=1
		[Master Protein] Coiled-coil domain-containing protein 47 OS=Homo sapiens OX=9606 GN=CCDC47 PE=1 SV=1
		[Master Protein] Actin-like protein 3 OS=Homo sapiens OX=9606 GN=ACTR3 PE=3 SV=1
		[Master Protein] 60 kDa poly(U)-binding-splicing factor (Fragment) OS=Homo sapiens OX=9606 GN=PUF60 PE=1 SV=1
		[Master Protein] Heterogeneous nuclear ribonucleoproteins A2/B1 OS=Homo sapiens OX=9606 GN=HNRNPA2B1 PE=1 SV=1
		[Master Protein] Basic leucine zipper and W2 domain-containing protein 2 OS=Homo sapiens OX=9606 GN=BZW2 PE=1 SV=1
		[Master Protein] Ran GTPase activating protein 1, isoform CRA_d OS=Homo sapiens OX=9606 GN=RANGAP1 PE=4 SV=1
