# Supplementary material for: Lanatoside C activates the E3 ligase STUB1 to inhibit FOXP3 transcriptional activity and promote antitumor immunity
Source: EMBO Mol Med. 2025 Feb 20;17(3):563–88. doi: 10.1038/s44321-025-00200-y (PMC11904033; doi:10.1038/s44321-025-00200-y)
Supplement: Supplementary file 12 — Source data Fig. 4 [file 44321_2025_200_MOESM12_ESM.zip › EMM-2024-20400_SourceDataForFigure 4/Figure 4F.xlsx]

## Sheet: Sheet1
		Nucleus			Cytoplasm
	DMSO	60	55	63	30	15.5	23
	Lac.	30	32	40	55	59	68
