# Supplementary material for: Lanatoside C activates the E3 ligase STUB1 to inhibit FOXP3 transcriptional activity and promote antitumor immunity
Source: EMBO Mol Med. 2025 Feb 20;17(3):563–88. doi: 10.1038/s44321-025-00200-y (PMC11904033; doi:10.1038/s44321-025-00200-y)
Supplement: Supplementary file 12 — Source data Fig. 4 [file 44321_2025_200_MOESM12_ESM.zip › EMM-2024-20400_SourceDataForFigure 4/Figure 4J.xlsx]

## Sheet: Sheet1
		sgNT			sgSTUB1#1			sgSTUB1#2
	DMSO	0.963557	0.983841	0.965693	0.997865	0.836838	0.873494	1.01992	0.99368	0.949827
	Lac.	0.615028	0.625554	0.657821	0.813971	0.86956	0.885424	0.813971	0.797232	0.906301
