# Supplementary material for: Lanatoside C activates the E3 ligase STUB1 to inhibit FOXP3 transcriptional activity and promote antitumor immunity
Source: EMBO Mol Med. 2025 Feb 20;17(3):563–88. doi: 10.1038/s44321-025-00200-y (PMC11904033; doi:10.1038/s44321-025-00200-y)
Supplement: Supplementary file 13 — Source data Fig. 5 [file 44321_2025_200_MOESM13_ESM.zip]

Archive with 29 entries (22 files):
- EMM-2024-20400_SourceDataForFigure 5/
- EMM-2024-20400_SourceDataForFigure 5/Figure 5A/
- EMM-2024-20400_SourceDataForFigure 5/Figure 5A/ACTIN.tif
- EMM-2024-20400_SourceDataForFigure 5/Figure 5A/STUB1-HA.tif
- EMM-2024-20400_SourceDataForFigure 5/Figure 5B.xlsx
- EMM-2024-20400_SourceDataForFigure 5/Figure 5C/
- EMM-2024-20400_SourceDataForFigure 5/Figure 5C/ACTIN.tif
- EMM-2024-20400_SourceDataForFigure 5/Figure 5C/STUB1-HA.tif
- EMM-2024-20400_SourceDataForFigure 5/Figure 5D.xlsx
- EMM-2024-20400_SourceDataForFigure 5/Figure 5F/
- EMM-2024-20400_SourceDataForFigure 5/Figure 5F/STUB1-1-130-ACTIN.tif
- EMM-2024-20400_SourceDataForFigure 5/Figure 5F/STUB1-1-130-Flag.tif
- EMM-2024-20400_SourceDataForFigure 5/Figure 5F/STUB1-127-226-ACTIN-.tif
- EMM-2024-20400_SourceDataForFigure 5/Figure 5F/STUB1-127-226-Flag.tif
- EMM-2024-20400_SourceDataForFigure 5/Figure 5F/STUB1-223-303-ACTIN.tif
- EMM-2024-20400_SourceDataForFigure 5/Figure 5F/STUB1-223-303-Flag.tif
- EMM-2024-20400_SourceDataForFigure 5/Figure 5G.xlsx
- EMM-2024-20400_SourceDataForFigure 5/Figure 5H/
- EMM-2024-20400_SourceDataForFigure 5/Figure 5H/ITC(STUB1+LAC).jpg
- EMM-2024-20400_SourceDataForFigure 5/Figure 5H/ITC(STUB1+LAC).opju
- EMM-2024-20400_SourceDataForFigure 5/Figure 5I/
- EMM-2024-20400_SourceDataForFigure 5/Figure 5I/Figure 5I.png
- EMM-2024-20400_SourceDataForFigure 5/Figure 5J.xlsx
- EMM-2024-20400_SourceDataForFigure 5/Figure 5K/
- EMM-2024-20400_SourceDataForFigure 5/Figure 5K/STUB1-K72A-Actin.tif
- EMM-2024-20400_SourceDataForFigure 5/Figure 5K/STUB1-K72A-Flag.tif
- EMM-2024-20400_SourceDataForFigure 5/Figure 5K/STUB1-Q102A-Actin.tif
- EMM-2024-20400_SourceDataForFigure 5/Figure 5K/STUB1-Q102A-Flag.tif
- EMM-2024-20400_SourceDataForFigure 5/Figure 5L.xlsx
