# Supplementary material for: Lanatoside C activates the E3 ligase STUB1 to inhibit FOXP3 transcriptional activity and promote antitumor immunity
Source: EMBO Mol Med. 2025 Feb 20;17(3):563–88. doi: 10.1038/s44321-025-00200-y (PMC11904033; doi:10.1038/s44321-025-00200-y)
Supplement: Supplementary file 13 — Source data Fig. 5 [file 44321_2025_200_MOESM13_ESM.zip › EMM-2024-20400_SourceDataForFigure 5/Figure 5B.xlsx]

## Sheet: Sheet1
	Temperature(°C）	DMSO			Lac.
	40	0.97	1.03	1.02	0.91	0.99	0.95
	50	0.737932	0.69	0.71	0.85	0.88	0.9
	60	0.46445	0.39	0.43	0.61	0.68	0.69
	70	0.296836	0.19	0.24	0.47	0.53	0.5
