# Supplementary material for: Lanatoside C activates the E3 ligase STUB1 to inhibit FOXP3 transcriptional activity and promote antitumor immunity
Source: EMBO Mol Med. 2025 Feb 20;17(3):563–88. doi: 10.1038/s44321-025-00200-y (PMC11904033; doi:10.1038/s44321-025-00200-y)
Supplement: Supplementary file 13 — Source data Fig. 5 [file 44321_2025_200_MOESM13_ESM.zip › EMM-2024-20400_SourceDataForFigure 5/Figure 5D.xlsx]

## Sheet: Sheet1
	pronase	DMSO			Lac.
	PBS	1	1.02	0.99	0.92	0.95	0.99
	1：500	0.65	0.61	0.63	0.59	0.68	0.65
	1：400	0.49	0.44	0.49	0.69	0.7	0.67
	1：300	0.38	0.34	0.36	0.45	0.56	0.6
	1：:200	0.4	0.29	0.39	0.36	0.33	0.35
