# Supplementary material for: Lanatoside C activates the E3 ligase STUB1 to inhibit FOXP3 transcriptional activity and promote antitumor immunity
Source: EMBO Mol Med. 2025 Feb 20;17(3):563–88. doi: 10.1038/s44321-025-00200-y (PMC11904033; doi:10.1038/s44321-025-00200-y)
Supplement: Supplementary file 13 — Source data Fig. 5 [file 44321_2025_200_MOESM13_ESM.zip › EMM-2024-20400_SourceDataForFigure 5/Figure 5G.xlsx]

## Sheet: Sheet1
		Temperature(°C）	DMSO			Lac.
	STUB11-130	45	1.011	0.972	0.991	0.989	1.051	1.033
		50	0.472	0.529	0.543	0.641	0.7	0.688
		55	0.51	0.451	0.512	0.63	0.591	0.611
		60	0.282	0.258	0.271	0.341	0.378	0.371
		65	0.259	0.231	0.248	0.25	0.261	0.252
	STUB1127-226	45	0.991	1.059	1.051	0.972	1.028	1.021
		50	0.988	0.921	0.96	1.131	1.011	1.049
		55	0.791	0.811	0.782	0.701	0.803	0.749
		60	0.561	0.53	0.548	0.551	0.532	0.538
		65	0.331	0.289	0.32	0.268	0.34	0.332
	STUB1223-303	45	0.991	1.031	1.018	1.029	0.979	1.021
		50	0.94	0.928	0.935	0.9	0.932	0.92
		55	0.679	0.62	0.681	0.521	0.64	0.509
		60	0.38	0.339	0.36	0.29	0.341	0.32
		65	0.263	0.221	0.251	0.252	0.269	0.261
