# Supplementary material for: Lanatoside C activates the E3 ligase STUB1 to inhibit FOXP3 transcriptional activity and promote antitumor immunity
Source: EMBO Mol Med. 2025 Feb 20;17(3):563–88. doi: 10.1038/s44321-025-00200-y (PMC11904033; doi:10.1038/s44321-025-00200-y)
Supplement: Supplementary file 13 — Source data Fig. 5 [file 44321_2025_200_MOESM13_ESM.zip › EMM-2024-20400_SourceDataForFigure 5/Figure 5J.xlsx]

## Sheet: Sheet1
	Time (ns)	RMSD
	0	0.048319
	0.01	0.212497
	0.02	0.256849
	0.03	0.301892
	0.04	0.251251
	0.05	0.328045
	0.06	0.349981
	0.07	0.346482
	0.08	0.380143
	0.09	0.372033
	0.1	0.404014
	0.11	0.386893
	0.12	0.356951
	0.13	0.353286
	0.14	0.361619
	0.15	0.319479
	0.16	0.338884
	0.17	0.35093
	0.18	0.371383
	0.19	0.483549
	0.2	0.411622
	0.21	0.471439
	0.22	0.454514
	0.23	0.473705
	0.24	0.447841
	0.25	0.416283
	0.26	0.430694
	0.27	0.474701
	0.28	0.517516
	0.29	0.532051
	0.3	0.485156
	0.31	0.453912
	0.32	0.44485
	0.33	0.470987
	0.34	0.474725
	0.35	0.443583
	0.36	0.404605
	0.37	0.440261
	0.38	0.499141
	0.39	0.545859
	0.4	0.550554
	0.41	0.533804
	0.42	0.508736
	0.43	0.581296
	0.44	0.548093
	0.45	0.607508
	0.46	0.634447
	0.47	0.648446
	0.48	0.665775
	0.49	0.642172
	0.5	0.611974
	0.51	0.702141
	0.52	0.6728
	0.53	0.668573
	0.54	0.715693
	0.55	0.65553
	0.56	0.625925
	0.57	0.636522
	0.58	0.680514
	0.59	0.665613
	0.6	0.644367
	0.61	0.651581
	0.62	0.672707
	0.63	0.608664
	0.64	0.638778
	0.65	0.641113
	0.66	0.596111
	0.67	0.58675
	0.68	0.603765
	0.69	0.576125
	0.7	0.570747
	0.71	0.6274
	0.72	0.578333
	0.73	0.582055
	0.74	0.634319
	0.75	0.686284
	0.76	0.676618
	0.77	0.625524
	0.78	0.67984
	0.79	0.671669
	0.8	0.675192
	0.81	0.693009
	0.82	0.707726
	0.83	0.730914
	0.84	0.673237
	0.85	0.648151
	0.86	0.642863
	0.87	0.578472
	0.88	0.57513
	0.89	0.495628
	0.9	0.588093
	0.91	0.619485
	0.92	0.613914
	0.93	0.644197
	0.94	0.642957
	0.95	0.637698
	0.96	0.588277
	0.97	0.594566
	0.98	0.565072
	0.99	0.619433
	1	0.630741
	1.01	0.710311
	1.02	0.732862
	1.03	0.754133
	1.04	0.793186
	1.05	0.790338
	1.06	0.731354
	1.07	0.742047
	1.08	0.712484
	1.09	0.706259
	1.1	0.67943
	1.11	0.732953
	1.12	0.737293
	1.13	0.737197
	1.14	0.75292
	1.15	0.709554
	1.16	0.673551
	1.17	0.705593
	1.18	0.701326
	1.19	0.613257
	1.2	0.609427
	1.21	0.638695
	1.22	0.66048
	1.23	0.665992
	1.24	0.662495
	1.25	0.722783
	1.26	0.705067
	1.27	0.737263
	1.28	0.774015
	1.29	0.696858
	1.3	0.695599
	1.31	0.663719
	1.32	0.583187
	1.33	0.637899
	1.34	0.636373
	1.35	0.598876
	1.36	0.584484
	1.37	0.61261
	1.38	0.585151
	1.39	0.581496
	1.4	0.552028
	1.41	0.602861
	1.42	0.57725
	1.43	0.585651
	1.44	0.648535
	1.45	0.682649
	1.46	0.660387
	1.47	0.658581
	1.48	0.659442
	1.49	0.63987
	1.5	0.596613
	1.51	0.563741
	1.52	0.620555
	1.53	0.634302
	1.54	0.556507
	1.55	0.583145
	1.56	0.584388
	1.57	0.537627
	1.58	0.552314
	1.59	0.528158
	1.6	0.534455
	1.61	0.5852
	1.62	0.564832
	1.63	0.6545
	1.64	0.659859
	1.65	0.687615
	1.66	0.646321
	1.67	0.662971
	1.68	0.704223
	1.69	0.672361
	1.7	0.658309
	1.71	0.602675
	1.72	0.659431
	1.73	0.707216
	1.74	0.746346
	1.75	0.749202
	1.76	0.762025
	1.77	0.722241
	1.78	0.681878
	1.79	0.689665
	1.8	0.695083
	1.81	0.642237
	1.82	0.662191
	1.83	0.745682
	1.84	0.723588
	1.85	0.714973
	1.86	0.742206
	1.87	0.786494
	1.88	0.826022
	1.89	0.755241
	1.9	0.75159
	1.91	0.709455
	1.92	0.742702
	1.93	0.728404
	1.94	0.724252
	1.95	0.773875
	1.96	0.749959
	1.97	0.710678
	1.98	0.690328
	1.99	0.64898
	2	0.684453
	2.01	0.67042
	2.02	0.686095
	2.03	0.759873
	2.04	0.715348
	2.05	0.731041
	2.06	0.720117
	2.07	0.78001
	2.08	0.811816
	2.09	0.747738
	2.1	0.736884
	2.11	0.770934
	2.12	0.772383
	2.13	0.777735
	2.14	0.706204
	2.15	0.772091
	2.16	0.790022
	2.17	0.730133
	2.18	0.729811
	2.19	0.734699
	2.2	0.718876
	2.21	0.612478
	2.22	0.607791
	2.23	0.60681
	2.24	0.565535
	2.25	0.601334
	2.26	0.518103
	2.27	0.58525
	2.28	0.576091
	2.29	0.546015
	2.3	0.564355
	2.31	0.587903
	2.32	0.614976
	2.33	0.594419
	2.34	0.584952
	2.35	0.629901
	2.36	0.631384
	2.37	0.586492
	2.38	0.561937
	2.39	0.58742
	2.4	0.638468
	2.41	0.580978
	2.42	0.570977
	2.43	0.610969
	2.44	0.551861
	2.45	0.570303
	2.46	0.613608
	2.47	0.63088
	2.48	0.591312
	2.49	0.563783
	2.5	0.61995
	2.51	0.640166
	2.52	0.623978
	2.53	0.616134
	2.54	0.603281
	2.55	0.615485
	2.56	0.611342
	2.57	0.62524
	2.58	0.578312
	2.59	0.613747
	2.6	0.601896
	2.61	0.662134
	2.62	0.579779
	2.63	0.636605
	2.64	0.653561
	2.65	0.651919
	2.66	0.618678
	2.67	0.682579
	2.68	0.640322
	2.69	0.672002
	2.7	0.650559
	2.71	0.671008
	2.72	0.727673
	2.73	0.710813
	2.74	0.71282
	2.75	0.721572
	2.76	0.709044
	2.77	0.670441
	2.78	0.679763
	2.79	0.710463
	2.8	0.718599
	2.81	0.661085
	2.82	0.667259
	2.83	0.681146
	2.84	0.703296
	2.85	0.787785
	2.86	0.80011
	2.87	0.750752
	2.88	0.799051
	2.89	0.812089
	2.9	0.78662
	2.91	0.78113
	2.92	0.819194
	2.93	0.790686
	2.94	0.725747
	2.95	0.730195
	2.96	0.798567
	2.97	0.80047
	2.98	0.78802
	2.99	0.766593
	3	0.778789
	3.01	0.747239
	3.02	0.759638
	3.03	0.800544
	3.04	0.756247
	3.05	0.733491
	3.06	0.763
	3.07	0.79208
	3.08	0.77484
	3.09	0.735736
	3.1	0.788923
	3.11	0.762752
	3.12	0.766281
	3.13	0.751759
	3.14	0.749223
	3.15	0.756396
	3.16	0.7541
	3.17	0.80154
	3.18	0.802326
	3.19	0.716421
	3.2	0.696341
	3.21	0.635007
	3.22	0.710176
	3.23	0.698497
	3.24	0.697694
	3.25	0.699597
	3.26	0.657348
	3.27	0.628506
	3.28	0.707411
	3.29	0.742545
	3.3	0.728951
	3.31	0.70135
	3.32	0.682824
	3.33	0.710118
	3.34	0.725877
	3.35	0.741475
	3.36	0.680114
	3.37	0.711862
	3.38	0.711089
	3.39	0.784887
	3.4	0.791555
	3.41	0.734685
	3.42	0.754783
	3.43	0.758665
	3.44	0.768769
	3.45	0.744747
	3.46	0.73823
	3.47	0.716196
	3.48	0.689681
	3.49	0.700318
	3.5	0.674042
	3.51	0.669616
	3.52	0.667932
	3.53	0.645519
	3.54	0.690905
	3.55	0.707217
	3.56	0.669751
	3.57	0.623201
	3.58	0.66803
	3.59	0.636161
	3.6	0.632129
	3.61	0.597776
	3.62	0.705156
	3.63	0.693724
	3.64	0.7128
	3.65	0.735989
	3.66	0.733883
	3.67	0.704405
	3.68	0.722376
	3.69	0.724922
	3.7	0.703102
	3.71	0.722539
	3.72	0.723456
	3.73	0.733311
	3.74	0.756443
	3.75	0.771514
	3.76	0.712852
	3.77	0.731267
	3.78	0.711883
	3.79	0.627106
	3.8	0.739519
	3.81	0.755799
	3.82	0.754739
	3.83	0.774732
	3.84	0.736907
	3.85	0.712313
	3.86	0.706399
	3.87	0.68576
	3.88	0.746806
	3.89	0.760968
	3.9	0.699011
	3.91	0.710186
	3.92	0.670876
	3.93	0.648433
	3.94	0.62651
	3.95	0.601079
	3.96	0.662521
	3.97	0.684437
	3.98	0.557302
	3.99	0.615764
	4	0.509114
	4.01	0.552044
	4.02	0.543364
	4.03	0.571554
	4.04	0.561036
	4.05	0.542395
	4.06	0.515091
	4.07	0.53658
	4.08	0.55188
	4.09	0.557162
	4.1	0.549628
	4.11	0.590888
	4.12	0.60247
	4.13	0.675002
	4.14	0.744659
	4.15	0.719623
	4.16	0.742074
	4.17	0.720195
	4.18	0.67158
	4.19	0.712733
	4.2	0.738135
	4.21	0.664285
	4.22	0.661194
	4.23	0.696348
	4.24	0.726949
	4.25	0.744763
	4.26	0.73951
	4.27	0.745469
	4.28	0.780411
	4.29	0.803265
	4.3	0.720083
	4.31	0.691471
	4.32	0.720149
	4.33	0.744848
	4.34	0.745307
	4.35	0.765536
	4.36	0.787416
	4.37	0.726002
	4.38	0.760718
	4.39	0.753151
	4.4	0.737271
	4.41	0.787474
	4.42	0.689766
	4.43	0.727256
	4.44	0.763998
	4.45	0.775682
	4.46	0.749447
	4.47	0.735898
	4.48	0.756279
	4.49	0.749058
	4.5	0.760408
	4.51	0.708677
	4.52	0.691297
	4.53	0.717722
	4.54	0.710835
	4.55	0.73538
	4.56	0.702791
	4.57	0.684643
	4.58	0.703136
	4.59	0.738203
	4.6	0.638638
	4.61	0.69083
	4.62	0.689124
	4.63	0.745543
	4.64	0.740331
	4.65	0.733053
	4.66	0.717777
	4.67	0.736267
	4.68	0.686207
	4.69	0.711559
	4.7	0.703755
	4.71	0.729768
	4.72	0.685347
	4.73	0.666132
	4.74	0.682587
	4.75	0.685302
	4.76	0.62686
	4.77	0.620289
	4.78	0.650959
	4.79	0.601797
	4.8	0.613675
	4.81	0.597048
	4.82	0.619747
	4.83	0.60177
	4.84	0.647915
	4.85	0.693544
	4.86	0.702811
	4.87	0.706165
	4.88	0.683116
	4.89	0.682069
	4.9	0.747774
	4.91	0.643348
	4.92	0.67492
	4.93	0.692904
	4.94	0.664599
	4.95	0.662302
	4.96	0.661103
	4.97	0.672869
	4.98	0.652754
	4.99	0.672303
	5	0.640138
	5.01	0.642498
	5.02	0.572087
	5.03	0.592274
	5.04	0.65566
	5.05	0.588491
	5.06	0.617648
	5.07	0.606305
	5.08	0.641194
	5.09	0.623533
	5.1	0.601844
	5.11	0.612813
	5.12	0.585237
	5.13	0.636947
	5.14	0.621788
	5.15	0.60842
	5.16	0.639189
	5.17	0.593006
	5.18	0.534201
	5.19	0.640137
	5.2	0.702393
	5.21	0.702367
	5.22	0.685689
	5.23	0.775889
	5.24	0.754292
	5.25	0.762768
	5.26	0.722806
	5.27	0.694773
	5.28	0.733494
	5.29	0.740063
	5.3	0.696982
	5.31	0.76066
	5.32	0.698734
	5.33	0.695873
	5.34	0.649936
	5.35	0.699924
	5.36	0.707977
	5.37	0.703311
	5.38	0.653955
	5.39	0.635391
	5.4	0.631525
	5.41	0.674317
	5.42	0.648059
	5.43	0.625823
	5.44	0.599757
	5.45	0.62747
	5.46	0.63264
	5.47	0.667351
	5.48	0.672914
	5.49	0.679019
	5.5	0.655638
	5.51	0.723948
	5.52	0.711802
	5.53	0.671792
	5.54	0.669816
	5.55	0.650569
	5.56	0.632094
	5.57	0.653587
	5.58	0.679596
	5.59	0.678066
	5.6	0.716438
	5.61	0.735307
	5.62	0.735036
	5.63	0.70558
	5.64	0.62477
	5.65	0.613863
	5.66	0.609747
	5.67	0.561876
	5.68	0.593636
	5.69	0.655939
	5.7	0.673298
	5.71	0.690575
	5.72	0.6417
	5.73	0.641574
	5.74	0.67349
	5.75	0.667046
	5.76	0.704278
	5.77	0.661509
	5.78	0.681809
	5.79	0.650775
	5.8	0.649122
	5.81	0.675081
	5.82	0.646471
	5.83	0.684782
	5.84	0.692425
	5.85	0.666115
	5.86	0.654602
	5.87	0.656515
	5.88	0.64032
	5.89	0.592266
	5.9	0.600678
	5.91	0.569471
	5.92	0.564583
	5.93	0.602101
	5.94	0.632756
	5.95	0.552017
	5.96	0.603454
	5.97	0.614787
	5.98	0.598632
	5.99	0.712386
	6	0.715593
	6.01	0.684922
	6.02	0.67714
	6.03	0.699209
	6.04	0.681449
	6.05	0.723139
	6.06	0.735655
	6.07	0.751014
	6.08	0.701995
	6.09	0.750851
	6.1	0.751746
	6.11	0.763883
	6.12	0.713973
	6.13	0.62557
	6.14	0.595228
	6.15	0.585548
	6.16	0.544482
	6.17	0.568611
	6.18	0.624275
	6.19	0.675425
	6.2	0.643149
	6.21	0.59908
	6.22	0.588603
	6.23	0.582739
	6.24	0.557771
	6.25	0.545052
	6.26	0.548848
	6.27	0.579238
	6.28	0.588768
	6.29	0.609949
	6.3	0.602342
	6.31	0.615541
	6.32	0.665422
	6.33	0.648943
	6.34	0.659449
	6.35	0.634224
	6.36	0.620332
	6.37	0.642905
	6.38	0.582016
	6.39	0.575598
	6.4	0.703133
	6.41	0.670355
	6.42	0.6672
	6.43	0.663218
	6.44	0.700606
	6.45	0.614202
	6.46	0.543677
	6.47	0.577988
	6.48	0.654347
	6.49	0.66555
	6.5	0.673008
	6.51	0.642328
	6.52	0.675826
	6.53	0.67832
	6.54	0.782397
	6.55	0.766503
	6.56	0.676445
	6.57	0.688171
	6.58	0.711816
	6.59	0.688556
	6.6	0.712203
	6.61	0.720167
	6.62	0.736056
	6.63	0.755775
	6.64	0.715917
	6.65	0.76623
	6.66	0.765854
	6.67	0.656117
	6.68	0.661034
	6.69	0.701196
	6.7	0.701809
	6.71	0.671675
	6.72	0.679833
	6.73	0.582537
	6.74	0.631231
	6.75	0.623142
	6.76	0.622179
	6.77	0.62788
	6.78	0.53993
	6.79	0.594145
	6.8	0.538058
	6.81	0.608102
	6.82	0.571298
	6.83	0.60206
	6.84	0.574996
	6.85	0.617858
	6.86	0.669954
	6.87	0.623242
	6.88	0.611391
	6.89	0.589288
	6.9	0.647802
	6.91	0.655993
	6.92	0.698436
	6.93	0.736676
	6.94	0.725852
	6.95	0.756106
	6.96	0.801003
	6.97	0.744318
	6.98	0.74244
	6.99	0.687317
	7	0.71618
	7.01	0.749465
	7.02	0.792626
	7.03	0.818969
	7.04	0.83074
	7.05	0.776244
	7.06	0.742038
	7.07	0.819273
	7.08	0.739408
	7.09	0.74387
	7.1	0.695521
	7.11	0.669151
	7.12	0.716646
	7.13	0.683938
	7.14	0.690541
	7.15	0.681912
	7.16	0.661285
	7.17	0.685647
	7.18	0.697992
	7.19	0.682204
	7.2	0.657525
	7.21	0.680267
	7.22	0.689358
	7.23	0.641688
	7.24	0.65893
	7.25	0.656531
	7.26	0.55514
	7.27	0.552738
	7.28	0.611596
	7.29	0.622034
	7.3	0.635519
	7.31	0.596172
	7.32	0.53068
	7.33	0.550335
	7.34	0.548206
	7.35	0.625578
	7.36	0.578463
	7.37	0.621899
	7.38	0.634206
	7.39	0.62926
	7.4	0.581977
	7.41	0.589792
	7.42	0.649242
	7.43	0.715757
	7.44	0.629682
	7.45	0.670158
	7.46	0.717268
	7.47	0.736962
	7.48	0.770261
	7.49	0.73219
	7.5	0.720236
	7.51	0.747257
	7.52	0.722246
	7.53	0.707343
	7.54	0.724024
	7.55	0.701637
	7.56	0.65893
	7.57	0.640965
	7.58	0.709004
	7.59	0.689357
	7.6	0.628113
	7.61	0.646361
	7.62	0.640418
	7.63	0.679901
	7.64	0.65418
	7.65	0.72269
	7.66	0.720848
	7.67	0.772459
	7.68	0.745178
	7.69	0.763005
	7.7	0.721055
	7.71	0.75398
	7.72	0.749801
	7.73	0.734723
	7.74	0.723652
	7.75	0.787741
	7.76	0.765303
	7.77	0.679187
	7.78	0.748904
	7.79	0.731346
	7.8	0.732699
	7.81	0.716881
	7.82	0.740472
	7.83	0.74129
	7.84	0.702276
	7.85	0.730332
	7.86	0.719741
	7.87	0.706817
	7.88	0.718566
	7.89	0.71317
	7.9	0.69559
	7.91	0.687193
	7.92	0.689727
	7.93	0.671921
	7.94	0.716555
	7.95	0.805605
	7.96	0.742521
	7.97	0.737019
	7.98	0.68703
	7.99	0.70519
	8	0.731327
	8.01	0.782379
	8.02	0.814983
	8.03	0.729398
	8.04	0.746661
	8.05	0.746805
	8.06	0.743768
	8.07	0.739217
	8.08	0.80469
	8.09	0.793383
	8.1	0.807806
	8.11	0.815454
	8.12	0.739691
	8.13	0.803252
	8.14	0.816846
	8.15	0.813131
	8.16	0.813712
	8.17	0.79455
	8.18	0.773785
	8.19	0.716079
	8.2	0.727796
	8.21	0.705176
	8.22	0.739792
	8.23	0.746662
	8.24	0.790648
	8.25	0.77354
	8.26	0.794672
	8.27	0.823792
	8.28	0.802378
	8.29	0.773861
	8.3	0.77808
	8.31	0.778262
	8.32	0.766351
	8.33	0.789043
	8.34	0.787837
	8.35	0.774514
	8.36	0.76437
	8.37	0.743229
	8.38	0.719844
	8.39	0.711898
	8.4	0.772826
	8.41	0.73292
	8.42	0.705054
	8.43	0.713024
	8.44	0.697023
	8.45	0.774777
	8.46	0.765514
	8.47	0.747053
	8.48	0.790118
	8.49	0.757065
	8.5	0.740654
	8.51	0.770738
	8.52	0.721543
	8.53	0.701846
	8.54	0.739921
	8.55	0.769784
	8.56	0.785307
	8.57	0.776722
	8.58	0.749047
	8.59	0.721756
	8.6	0.706826
	8.61	0.698374
	8.62	0.771531
	8.63	0.745808
	8.64	0.789016
	8.65	0.717518
	8.66	0.718469
	8.67	0.684297
	8.68	0.716681
	8.69	0.731428
	8.7	0.770957
	8.71	0.791383
	8.72	0.768931
	8.73	0.715917
	8.74	0.706607
	8.75	0.765578
	8.76	0.737008
	8.77	0.714242
	8.78	0.706481
	8.79	0.674217
	8.8	0.689086
	8.81	0.760504
	8.82	0.780804
	8.83	0.779947
	8.84	0.806454
	8.85	0.797423
	8.86	0.755795
	8.87	0.828457
	8.88	0.805355
	8.89	0.821458
	8.9	0.785133
	8.91	0.851562
	8.92	0.808979
	8.93	0.768278
	8.94	0.727317
	8.95	0.735064
	8.96	0.723065
	8.97	0.732053
	8.98	0.735673
	8.99	0.801403
	9	0.767332
	9.01	0.789949
	9.02	0.69576
	9.03	0.68466
	9.04	0.678674
	9.05	0.681231
	9.06	0.674241
	9.07	0.716591
	9.08	0.706117
	9.09	0.7246
	9.1	0.750887
	9.11	0.727003
	9.12	0.78034
	9.13	0.696976
	9.14	0.748731
	9.15	0.756177
	9.16	0.780393
	9.17	0.795316
	9.18	0.716258
	9.19	0.662588
	9.2	0.704773
	9.21	0.688755
	9.22	0.648013
	9.23	0.659058
	9.24	0.626055
	9.25	0.651869
	9.26	0.597806
	9.27	0.653989
	9.28	0.613772
	9.29	0.573666
	9.3	0.595919
	9.31	0.58704
	9.32	0.520367
	9.33	0.583844
	9.34	0.544833
	9.35	0.605004
	9.36	0.647734
	9.37	0.611478
	9.38	0.678887
	9.39	0.677284
	9.4	0.721927
	9.41	0.744431
	9.42	0.786336
	9.43	0.697506
	9.44	0.657245
	9.45	0.652051
	9.46	0.553096
	9.47	0.5989
	9.48	0.652022
	9.49	0.620826
	9.5	0.645164
	9.51	0.673271
	9.52	0.660369
	9.53	0.661411
	9.54	0.692044
	9.55	0.667921
	9.56	0.694824
	9.57	0.704879
	9.58	0.722103
	9.59	0.703564
	9.6	0.746396
	9.61	0.722599
	9.62	0.731244
	9.63	0.755978
	9.64	0.746932
	9.65	0.738284
	9.66	0.718393
	9.67	0.768804
	9.68	0.734092
	9.69	0.741565
	9.7	0.71928
	9.71	0.709306
	9.72	0.809604
	9.73	0.830753
	9.74	0.76834
	9.75	0.789369
	9.76	0.789215
	9.77	0.761994
	9.78	0.786869
	9.79	0.735404
	9.8	0.754323
	9.81	0.735366
	9.82	0.74717
	9.83	0.806385
	9.84	0.777442
	9.85	0.768524
	9.86	0.691476
	9.87	0.698704
	9.88	0.7946
	9.89	0.769214
	9.9	0.801936
	9.91	0.74711
	9.92	0.742107
	9.93	0.809957
	9.94	0.775008
	9.95	0.753197
	9.96	0.721499
	9.97	0.759799
	9.98	0.705764
	9.99	0.752441
	10	0.728066
	10.01	0.73389
	10.02	0.747967
	10.03	0.730776
	10.04	0.77778
	10.05	0.741966
	10.06	0.724775
	10.07	0.730823
	10.08	0.769094
	10.09	0.783847
	10.1	0.750779
	10.11	0.764951
	10.12	0.78785
	10.13	0.753885
	10.14	0.735574
	10.15	0.737127
	10.16	0.792905
	10.17	0.774713
	10.18	0.76646
	10.19	0.695647
	10.2	0.74977
	10.21	0.78655
	10.22	0.762529
	10.23	0.72765
	10.24	0.76833
	10.25	0.746539
	10.26	0.759834
	10.27	0.699708
	10.28	0.757142
	10.29	0.784627
	10.3	0.77017
	10.31	0.745548
	10.32	0.770625
	10.33	0.824934
	10.34	0.765956
	10.35	0.796558
	10.36	0.752929
	10.37	0.793656
	10.38	0.786911
	10.39	0.727161
	10.4	0.798688
	10.41	0.788452
	10.42	0.745588
	10.43	0.772152
	10.44	0.786835
	10.45	0.76096
	10.46	0.790058
	10.47	0.782279
	10.48	0.768347
	10.49	0.790769
	10.5	0.719618
	10.51	0.684939
	10.52	0.798529
	10.53	0.796359
	10.54	0.716572
	10.55	0.696537
	10.56	0.68906
	10.57	0.707257
	10.58	0.69026
	10.59	0.706579
	10.6	0.74138
	10.61	0.708689
	10.62	0.712423
	10.63	0.742448
	10.64	0.751861
	10.65	0.747377
	10.66	0.751049
	10.67	0.704497
	10.68	0.756708
	10.69	0.718243
	10.7	0.757704
	10.71	0.760634
	10.72	0.717152
	10.73	0.7265
	10.74	0.726944
	10.75	0.750696
	10.76	0.734252
	10.77	0.727726
	10.78	0.726304
	10.79	0.739257
	10.8	0.726156
	10.81	0.725624
	10.82	0.759399
	10.83	0.754452
	10.84	0.716383
	10.85	0.767166
	10.86	0.714035
	10.87	0.736887
	10.88	0.701289
	10.89	0.738557
	10.9	0.723499
	10.91	0.768055
	10.92	0.80772
	10.93	0.77242
	10.94	0.771328
	10.95	0.72508
	10.96	0.747875
	10.97	0.756745
	10.98	0.734067
	10.99	0.719103
	11	0.708343
	11.01	0.667009
	11.02	0.702226
	11.03	0.697351
	11.04	0.698742
	11.05	0.715734
	11.06	0.700054
	11.07	0.720745
	11.08	0.731574
	11.09	0.747598
	11.1	0.694845
	11.11	0.708123
	11.12	0.678407
	11.13	0.699218
	11.14	0.648901
	11.15	0.673568
	11.16	0.701217
	11.17	0.64272
	11.18	0.703273
	11.19	0.693662
	11.2	0.693825
	11.21	0.671771
	11.22	0.69767
	11.23	0.703485
	11.24	0.701607
	11.25	0.700582
	11.26	0.714664
	11.27	0.748551
	11.28	0.765193
	11.29	0.742228
	11.3	0.7004
	11.31	0.690335
	11.32	0.680072
	11.33	0.674569
	11.34	0.76267
	11.35	0.74129
	11.36	0.719012
	11.37	0.775878
	11.38	0.682359
	11.39	0.705793
	11.4	0.754689
	11.41	0.715368
	11.42	0.737892
	11.43	0.775839
	11.44	0.741218
	11.45	0.679993
	11.46	0.725235
	11.47	0.663128
	11.48	0.727365
	11.49	0.699733
	11.5	0.725056
	11.51	0.702962
	11.52	0.706536
	11.53	0.725045
	11.54	0.703735
	11.55	0.697418
	11.56	0.677282
	11.57	0.698005
	11.58	0.70143
	11.59	0.676551
	11.6	0.695011
	11.61	0.687469
	11.62	0.677358
	11.63	0.684752
	11.64	0.623209
	11.65	0.592377
	11.66	0.629238
	11.67	0.663776
	11.68	0.641258
	11.69	0.657444
	11.7	0.668266
	11.71	0.670354
	11.72	0.700871
	11.73	0.702828
	11.74	0.661872
	11.75	0.678659
	11.76	0.695758
	11.77	0.66364
	11.78	0.700284
	11.79	0.724179
	11.8	0.697717
	11.81	0.723726
	11.82	0.712477
	11.83	0.688562
	11.84	0.704496
	11.85	0.702262
	11.86	0.677953
	11.87	0.68698
	11.88	0.710256
	11.89	0.724398
	11.9	0.725361
	11.91	0.762937
	11.92	0.736103
	11.93	0.742169
	11.94	0.711634
	11.95	0.725116
	11.96	0.722361
	11.97	0.713455
	11.98	0.713521
	11.99	0.705808
	12	0.711376
	12.01	0.678141
	12.02	0.664889
	12.03	0.712083
	12.04	0.729222
	12.05	0.759675
	12.06	0.785058
	12.07	0.764949
	12.08	0.783734
	12.09	0.742664
	12.1	0.770268
	12.11	0.704505
	12.12	0.722903
	12.13	0.711928
	12.14	0.683176
	12.15	0.707128
	12.16	0.71239
	12.17	0.704498
	12.18	0.699211
	12.19	0.705107
	12.2	0.710412
	12.21	0.671991
	12.22	0.714768
	12.23	0.676966
	12.24	0.697795
	12.25	0.69042
	12.26	0.70003
	12.27	0.695115
	12.28	0.69865
	12.29	0.681833
	12.3	0.67222
	12.31	0.671114
	12.32	0.669228
	12.33	0.715182
	12.34	0.704305
	12.35	0.674788
	12.36	0.70825
	12.37	0.714775
	12.38	0.746959
	12.39	0.703103
	12.4	0.708613
	12.41	0.717799
	12.42	0.700282
	12.43	0.628892
	12.44	0.654855
	12.45	0.690095
	12.46	0.686216
	12.47	0.686296
	12.48	0.698243
	12.49	0.707816
	12.5	0.714541
	12.51	0.72399
	12.52	0.670779
	12.53	0.692782
	12.54	0.676975
	12.55	0.735792
	12.56	0.700196
	12.57	0.732076
	12.58	0.737989
	12.59	0.724769
	12.6	0.652052
	12.61	0.648732
	12.62	0.699765
	12.63	0.685623
	12.64	0.706467
	12.65	0.685279
	12.66	0.689063
	12.67	0.660825
	12.68	0.656228
	12.69	0.683229
	12.7	0.666947
	12.71	0.729964
	12.72	0.769444
	12.73	0.725108
	12.74	0.67159
	12.75	0.696179
	12.76	0.76152
	12.77	0.748103
	12.78	0.751578
	12.79	0.761174
	12.8	0.75493
	12.81	0.820916
	12.82	0.781836
	12.83	0.791374
	12.84	0.786707
	12.85	0.73001
	12.86	0.75415
	12.87	0.762126
	12.88	0.770982
	12.89	0.754677
	12.9	0.759185
	12.91	0.744017
	12.92	0.790129
	12.93	0.75039
	12.94	0.74122
	12.95	0.726524
	12.96	0.737014
	12.97	0.729083
	12.98	0.723307
	12.99	0.698676
	13	0.721586
	13.01	0.735193
	13.02	0.721269
	13.03	0.682206
	13.04	0.730658
	13.05	0.769254
	13.06	0.749357
	13.07	0.757359
	13.08	0.739907
	13.09	0.736996
	13.1	0.726498
	13.11	0.748959
	13.12	0.759447
	13.13	0.733273
	13.14	0.720187
	13.15	0.730236
	13.16	0.758146
	13.17	0.749826
	13.18	0.729312
	13.19	0.685232
	13.2	0.68859
	13.21	0.69035
	13.22	0.726975
	13.23	0.728032
	13.24	0.705605
	13.25	0.677287
	13.26	0.699984
	13.27	0.728674
	13.28	0.714195
	13.29	0.68514
	13.3	0.700369
	13.31	0.698363
	13.32	0.694253
	13.33	0.673814
	13.34	0.702187
	13.35	0.68175
	13.36	0.706838
	13.37	0.69773
	13.38	0.712777
	13.39	0.743551
	13.4	0.721624
	13.41	0.717304
	13.42	0.686326
	13.43	0.735298
	13.44	0.726502
	13.45	0.699352
	13.46	0.724218
	13.47	0.730781
	13.48	0.78647
	13.49	0.760506
	13.5	0.764089
	13.51	0.706394
	13.52	0.748462
	13.53	0.710801
	13.54	0.727915
	13.55	0.697178
	13.56	0.746521
	13.57	0.72358
	13.58	0.702585
	13.59	0.776065
	13.6	0.75389
	13.61	0.792258
	13.62	0.728711
	13.63	0.740637
	13.64	0.790505
	13.65	0.765726
	13.66	0.781852
	13.67	0.768813
	13.68	0.781812
	13.69	0.764267
	13.7	0.720791
	13.71	0.764099
	13.72	0.764091
	13.73	0.684811
	13.74	0.666724
	13.75	0.689611
	13.76	0.69662
	13.77	0.69469
	13.78	0.740849
	13.79	0.723506
	13.8	0.734003
	13.81	0.720159
	13.82	0.677621
	13.83	0.694908
	13.84	0.709088
	13.85	0.710872
	13.86	0.717748
	13.87	0.693931
	13.88	0.709134
	13.89	0.699286
	13.9	0.728923
	13.91	0.731143
	13.92	0.713603
	13.93	0.727636
	13.94	0.703928
	13.95	0.752084
	13.96	0.694727
	13.97	0.736072
	13.98	0.729737
	13.99	0.743589
	14	0.742388
	14.01	0.732384
	14.02	0.758301
	14.03	0.753863
	14.04	0.778182
	14.05	0.771842
	14.06	0.758675
	14.07	0.752232
	14.08	0.743025
	14.09	0.739426
	14.1	0.736975
	14.11	0.730219
	14.12	0.758435
	14.13	0.728154
	14.14	0.770768
	14.15	0.778154
	14.16	0.759997
	14.17	0.728602
	14.18	0.697238
	14.19	0.777964
	14.2	0.777702
	14.21	0.778365
	14.22	0.781509
	14.23	0.753364
	14.24	0.805739
	14.25	0.69196
	14.26	0.756582
	14.27	0.742243
	14.28	0.787782
	14.29	0.736605
	14.3	0.732385
	14.31	0.705231
	14.32	0.672521
	14.33	0.71064
	14.34	0.691183
	14.35	0.749588
	14.36	0.7292
	14.37	0.729339
	14.38	0.73866
	14.39	0.733659
	14.4	0.731096
	14.41	0.735034
	14.42	0.776162
	14.43	0.747757
	14.44	0.71809
	14.45	0.732819
	14.46	0.715229
	14.47	0.713593
	14.48	0.792777
	14.49	0.772374
	14.5	0.787339
	14.51	0.754541
	14.52	0.758302
	14.53	0.770748
	14.54	0.745892
	14.55	0.7248
	14.56	0.726131
	14.57	0.77708
	14.58	0.731468
	14.59	0.769161
	14.6	0.775237
	14.61	0.779944
	14.62	0.782719
	14.63	0.784469
	14.64	0.748871
	14.65	0.758059
	14.66	0.727376
	14.67	0.697897
	14.68	0.713546
	14.69	0.710774
	14.7	0.674969
	14.71	0.691273
	14.72	0.718568
	14.73	0.734096
	14.74	0.711004
	14.75	0.730966
	14.76	0.725723
	14.77	0.708019
	14.78	0.730609
	14.79	0.774325
	14.8	0.739774
	14.81	0.741431
	14.82	0.754024
	14.83	0.714436
	14.84	0.758273
	14.85	0.696324
	14.86	0.75856
	14.87	0.742854
	14.88	0.755453
	14.89	0.727515
	14.9	0.762668
	14.91	0.796826
	14.92	0.787438
	14.93	0.776234
	14.94	0.791102
	14.95	0.816728
	14.96	0.803948
	14.97	0.824164
	14.98	0.800277
	14.99	0.804906
	15	0.790686
	15.01	0.755054
	15.02	0.756126
	15.03	0.808901
	15.04	0.805405
	15.05	0.816356
	15.06	0.784513
	15.07	0.764866
	15.08	0.74734
	15.09	0.795566
	15.1	0.793981
	15.11	0.769296
	15.12	0.786192
	15.13	0.762917
	15.14	0.77585
	15.15	0.77123
	15.16	0.784525
	15.17	0.785123
	15.18	0.815802
	15.19	0.799556
	15.2	0.807264
	15.21	0.782201
	15.22	0.814558
	15.23	0.794135
	15.24	0.796049
	15.25	0.814802
	15.26	0.843229
	15.27	0.816124
	15.28	0.791109
	15.29	0.790934
	15.3	0.799035
	15.31	0.822373
	15.32	0.796831
	15.33	0.802861
	15.34	0.819699
	15.35	0.822223
	15.36	0.788446
	15.37	0.798371
	15.38	0.805302
	15.39	0.790201
	15.4	0.798526
	15.41	0.791091
	15.42	0.81517
	15.43	0.767395
	15.44	0.79659
	15.45	0.791787
	15.46	0.768186
	15.47	0.760667
	15.48	0.817776
	15.49	0.819363
	15.5	0.782397
	15.51	0.797996
	15.52	0.779209
	15.53	0.767095
	15.54	0.794412
	15.55	0.78164
	15.56	0.79954
	15.57	0.792753
	15.58	0.794245
	15.59	0.7895
	15.6	0.789203
	15.61	0.781779
	15.62	0.822026
	15.63	0.767097
	15.64	0.763605
	15.65	0.74054
	15.66	0.774301
	15.67	0.782282
	15.68	0.784347
	15.69	0.750382
	15.7	0.800104
	15.71	0.777103
	15.72	0.784266
	15.73	0.77836
	15.74	0.761303
	15.75	0.801206
	15.76	0.791641
	15.77	0.777154
	15.78	0.797303
	15.79	0.785847
	15.8	0.773206
	15.81	0.798184
	15.82	0.776135
	15.83	0.781261
	15.84	0.779022
	15.85	0.766086
	15.86	0.756483
	15.87	0.762982
	15.88	0.724089
	15.89	0.755565
	15.9	0.762024
	15.91	0.750984
	15.92	0.8146
	15.93	0.750038
	15.94	0.7283
	15.95	0.735836
	15.96	0.786849
	15.97	0.795326
	15.98	0.776036
	15.99	0.779892
	16	0.753785
	16.01	0.749644
	16.02	0.770213
	16.03	0.741381
	16.04	0.752738
	16.05	0.701058
	16.06	0.69947
	16.07	0.71388
	16.08	0.717988
	16.09	0.716582
	16.1	0.762906
	16.11	0.725575
	16.12	0.714273
	16.13	0.711953
	16.14	0.728816
	16.15	0.721649
	16.16	0.699253
	16.17	0.706124
	16.18	0.680369
	16.19	0.716445
	16.2	0.760594
	16.21	0.749647
	16.22	0.743053
	16.23	0.71992
	16.24	0.785766
	16.25	0.778912
	16.26	0.75335
	16.27	0.742189
	16.28	0.755277
	16.29	0.710781
	16.3	0.71167
	16.31	0.763718
	16.32	0.775932
	16.33	0.759237
	16.34	0.731532
	16.35	0.728732
	16.36	0.730406
	16.37	0.710349
	16.38	0.751168
	16.39	0.76664
	16.4	0.726981
	16.41	0.74044
	16.42	0.724639
	16.43	0.69104
	16.44	0.703642
	16.45	0.752609
	16.46	0.707236
	16.47	0.713472
	16.48	0.707487
	16.49	0.722183
	16.5	0.772724
	16.51	0.783763
	16.52	0.699073
	16.53	0.739808
	16.54	0.771681
	16.55	0.741002
	16.56	0.753262
	16.57	0.723977
	16.58	0.714313
	16.59	0.703995
	16.6	0.690665
	16.61	0.691062
	16.62	0.658042
	16.63	0.70223
	16.64	0.710545
	16.65	0.647789
	16.66	0.656531
	16.67	0.676515
	16.68	0.681179
	16.69	0.629673
	16.7	0.619914
	16.71	0.614523
	16.72	0.629407
	16.73	0.680104
	16.74	0.720434
	16.75	0.754319
	16.76	0.726225
	16.77	0.754493
	16.78	0.69061
	16.79	0.721111
	16.8	0.718677
	16.81	0.71066
	16.82	0.700433
	16.83	0.682261
	16.84	0.714511
	16.85	0.698426
	16.86	0.70113
	16.87	0.676669
	16.88	0.737723
	16.89	0.733659
	16.9	0.715179
	16.91	0.73573
	16.92	0.744135
	16.93	0.726826
	16.94	0.702481
	16.95	0.695129
	16.96	0.663353
	16.97	0.702312
	16.98	0.740868
	16.99	0.715121
	17	0.710612
	17.01	0.710799
	17.02	0.703492
	17.03	0.69041
	17.04	0.672897
	17.05	0.631867
	17.06	0.669497
	17.07	0.680466
	17.08	0.698579
	17.09	0.70111
	17.1	0.723987
	17.11	0.706354
	17.12	0.721856
	17.13	0.719987
	17.14	0.726102
	17.15	0.720427
	17.16	0.760701
	17.17	0.626784
	17.18	0.674829
	17.19	0.732228
	17.2	0.77534
	17.21	0.78526
	17.22	0.822564
	17.23	0.816263
	17.24	0.770305
	17.25	0.627174
	17.26	0.739858
	17.27	0.70202
	17.28	0.771072
	17.29	0.7975
	17.3	0.741292
	17.31	0.741981
	17.32	0.7492
	17.33	0.693697
	17.34	0.644784
	17.35	0.668774
	17.36	0.694255
	17.37	0.693797
	17.38	0.692701
	17.39	0.712893
	17.4	0.721984
	17.41	0.718107
	17.42	0.720463
	17.43	0.74727
	17.44	0.776662
	17.45	0.721809
	17.46	0.717295
	17.47	0.728514
	17.48	0.787093
	17.49	0.699965
	17.5	0.804856
	17.51	0.789783
	17.52	0.75819
	17.53	0.796193
	17.54	0.73062
	17.55	0.695919
	17.56	0.577655
	17.57	0.590545
	17.58	0.676079
	17.59	0.655457
	17.6	0.691424
	17.61	0.726118
	17.62	0.755998
	17.63	0.752275
	17.64	0.688132
	17.65	0.683259
	17.66	0.698869
	17.67	0.682042
	17.68	0.664875
	17.69	0.689838
	17.7	0.734216
	17.71	0.720614
	17.72	0.642097
	17.73	0.760936
	17.74	0.774692
	17.75	0.715089
	17.76	0.748407
	17.77	0.754831
	17.78	0.791943
	17.79	0.771608
	17.8	0.778283
	17.81	0.749182
	17.82	0.734433
	17.83	0.743962
	17.84	0.777433
	17.85	0.750896
	17.86	0.756505
	17.87	0.762422
	17.88	0.725932
	17.89	0.741223
	17.9	0.810389
	17.91	0.733197
	17.92	0.771521
	17.93	0.710954
	17.94	0.710256
	17.95	0.694393
	17.96	0.705602
	17.97	0.67363
	17.98	0.771942
	17.99	0.781449
	18	0.764402
	18.01	0.776089
	18.02	0.75379
	18.03	0.764953
	18.04	0.784451
	18.05	0.80209
	18.06	0.801147
	18.07	0.73944
	18.08	0.743778
	18.09	0.79117
	18.1	0.820907
	18.11	0.798939
	18.12	0.797809
	18.13	0.790581
	18.14	0.807903
	18.15	0.776221
	18.16	0.739044
	18.17	0.771187
	18.18	0.777479
	18.19	0.790652
	18.2	0.730635
	18.21	0.757201
	18.22	0.789838
	18.23	0.766244
	18.24	0.798873
	18.25	0.750303
	18.26	0.750529
	18.27	0.745172
	18.28	0.713024
	18.29	0.74996
	18.3	0.747384
	18.31	0.76657
	18.32	0.738105
	18.33	0.723036
	18.34	0.736935
	18.35	0.756
	18.36	0.791659
	18.37	0.751149
	18.38	0.701402
	18.39	0.703935
	18.4	0.708684
	18.41	0.731147
	18.42	0.833598
	18.43	0.814816
	18.44	0.835885
	18.45	0.883014
	18.46	0.865288
	18.47	0.88431
	18.48	0.857891
	18.49	0.826114
	18.5	0.772258
	18.51	0.769253
	18.52	0.794062
	18.53	0.787125
	18.54	0.738885
	18.55	0.697684
	18.56	0.75535
	18.57	0.80136
	18.58	0.770846
	18.59	0.79659
	18.6	0.711742
	18.61	0.742388
	18.62	0.631928
	18.63	0.627002
	18.64	0.608491
	18.65	0.591796
	18.66	0.600157
	18.67	0.580145
	18.68	0.573699
	18.69	0.546914
	18.7	0.598496
	18.71	0.523942
	18.72	0.579114
	18.73	0.570913
	18.74	0.562215
	18.75	0.566722
	18.76	0.556427
	18.77	0.57441
	18.78	0.608242
	18.79	0.544499
	18.8	0.603384
	18.81	0.610524
	18.82	0.588393
	18.83	0.561746
	18.84	0.58965
	18.85	0.607428
	18.86	0.582622
	18.87	0.561844
	18.88	0.587729
	18.89	0.62225
	18.9	0.620725
	18.91	0.719852
	18.92	0.710944
	18.93	0.724254
	18.94	0.77933
	18.95	0.834069
	18.96	0.712722
	18.97	0.731659
	18.98	0.749163
	18.99	0.788128
	19	0.738848
	19.01	0.72156
	19.02	0.770598
	19.03	0.730341
	19.04	0.772279
	19.05	0.733755
	19.06	0.696893
	19.07	0.760532
	19.08	0.751233
	19.09	0.721806
	19.1	0.678718
	19.11	0.698214
	19.12	0.771232
	19.13	0.747621
	19.14	0.776216
	19.15	0.811604
	19.16	0.771342
	19.17	0.785447
	19.18	0.798771
	19.19	0.722241
	19.2	0.730839
	19.21	0.769883
	19.22	0.762714
	19.23	0.799421
	19.24	0.808627
	19.25	0.750249
	19.26	0.776968
	19.27	0.704824
	19.28	0.696515
	19.29	0.764802
	19.3	0.803294
	19.31	0.787865
	19.32	0.77226
	19.33	0.760897
	19.34	0.745378
	19.35	0.693865
	19.36	0.694448
	19.37	0.695344
	19.38	0.726808
	19.39	0.747852
	19.4	0.77883
	19.41	0.753376
	19.42	0.813103
	19.43	0.831232
	19.44	0.801995
	19.45	0.776584
	19.46	0.761953
	19.47	0.70629
	19.48	0.676774
	19.49	0.721492
	19.5	0.7354
	19.51	0.712963
	19.52	0.688343
	19.53	0.677325
	19.54	0.698408
	19.55	0.715883
	19.56	0.753216
	19.57	0.77273
	19.58	0.7469
	19.59	0.720184
	19.6	0.788659
	19.61	0.711998
	19.62	0.731738
	19.63	0.715819
	19.64	0.754271
	19.65	0.726414
	19.66	0.732218
	19.67	0.750035
	19.68	0.769303
	19.69	0.783035
	19.7	0.757025
	19.71	0.66288
	19.72	0.668966
	19.73	0.69614
	19.74	0.74227
	19.75	0.77745
	19.76	0.778206
	19.77	0.765132
	19.78	0.728172
	19.79	0.77539
	19.8	0.813223
	19.81	0.802888
	19.82	0.794785
	19.83	0.792909
	19.84	0.764188
	19.85	0.814693
	19.86	0.809102
	19.87	0.779838
	19.88	0.735494
	19.89	0.759072
	19.9	0.819259
	19.91	0.770411
	19.92	0.798882
	19.93	0.80732
	19.94	0.784962
	19.95	0.854808
	19.96	0.752946
	19.97	0.750227
	19.98	0.761615
[truncated: 18,002 more rows]
