# Supplementary material for: Lanatoside C activates the E3 ligase STUB1 to inhibit FOXP3 transcriptional activity and promote antitumor immunity
Source: EMBO Mol Med. 2025 Feb 20;17(3):563–88. doi: 10.1038/s44321-025-00200-y (PMC11904033; doi:10.1038/s44321-025-00200-y)
Supplement: Supplementary file 13 — Source data Fig. 5 [file 44321_2025_200_MOESM13_ESM.zip › EMM-2024-20400_SourceDataForFigure 5/Figure 5L.xlsx]

## Sheet: Sheet1
		Temperature(°C)	DMSO			Lac.
	STUB1K72A	45	1	1.03	1.02	1.13	0.96	1.1
		50	0.96	1.03	1	1.09	1.04	1.05
		55	0.92	0.83	0.89	0.75	0.83	0.84
		60	0.64	0.59	0.65	0.57	0.59	0.58
		65	0.5	0.41	0.47	0.34	0.31	0.47
	STUB1Q102A	45	1	1.03	1.02	0.94	1.01	0.98
		50	0.93	0.96	0.91	0.86	0.91	0.88
		55	0.94	0.91	0.93	0.85	0.9	0.89
		60	0.73	0.82	0.79	0.79	0.75	0.78
		65	0.73	0.79	0.78	0.85	0.83	0.84
