# Supplementary material for: Lanatoside C activates the E3 ligase STUB1 to inhibit FOXP3 transcriptional activity and promote antitumor immunity
Source: EMBO Mol Med. 2025 Feb 20;17(3):563–88. doi: 10.1038/s44321-025-00200-y (PMC11904033; doi:10.1038/s44321-025-00200-y)
Supplement: Supplementary file 14 — Source data Fig. 6 [file 44321_2025_200_MOESM14_ESM.zip]

Archive with 51 entries (42 files):
- EMM-2024-20400_SourceDataForFigure 6/
- EMM-2024-20400_SourceDataForFigure 6/Figure 6A/
- EMM-2024-20400_SourceDataForFigure 6/Figure 6A/Tumor(LLC).png
- EMM-2024-20400_SourceDataForFigure 6/Figure 6B.xlsx
- EMM-2024-20400_SourceDataForFigure 6/Figure 6C.xlsx
- EMM-2024-20400_SourceDataForFigure 6/Figure 6D/
- EMM-2024-20400_SourceDataForFigure 6/Figure 6D/MIX1 TUMOR_001_D_007_009.fcs
- EMM-2024-20400_SourceDataForFigure 6/Figure 6D/MIX1 TUMOR_001_LAC_006_008.fcs
- EMM-2024-20400_SourceDataForFigure 6/Figure 6E.xlsx
- EMM-2024-20400_SourceDataForFigure 6/Figure 6F/
- EMM-2024-20400_SourceDataForFigure 6/Figure 6F/MIX3 TUMOR_001_D_006_006.fcs
- EMM-2024-20400_SourceDataForFigure 6/Figure 6F/MIX3 TUMOR_001_L_001_005.fcs
- EMM-2024-20400_SourceDataForFigure 6/Figure 6G.xlsx
- EMM-2024-20400_SourceDataForFigure 6/Figure 6H/
- EMM-2024-20400_SourceDataForFigure 6/Figure 6H/PreRX DT(EGFR-DEL).tif
- EMM-2024-20400_SourceDataForFigure 6/Figure 6H/PreRX DT(IR-EGFR-DEL+FOXP3-DTR-GFP BM).tif
- EMM-2024-20400_SourceDataForFigure 6/Figure 6H/PreRX Lac(EGFR-DEL).tif
- EMM-2024-20400_SourceDataForFigure 6/Figure 6H/PreRX Lac(IR-EGFR-DEL+FOXP3-DTR-GFP BM).tif
- EMM-2024-20400_SourceDataForFigure 6/Figure 6H/PreRX Veh (EGFR-DEL).tif
- EMM-2024-20400_SourceDataForFigure 6/Figure 6H/PreRX Veh(IR-EGFR-DEL+FOXP3-DTR-GFP BM).tif
- EMM-2024-20400_SourceDataForFigure 6/Figure 6H/PstRX DT(EGFR-DEL).tif
- EMM-2024-20400_SourceDataForFigure 6/Figure 6H/PstRX DT(IR-EGFR-DEL+FOXP3-DTR-GFP BM).tif
- EMM-2024-20400_SourceDataForFigure 6/Figure 6H/PstRX Lac(EGFR-DEL).tif
- EMM-2024-20400_SourceDataForFigure 6/Figure 6H/PstRX Lac(IR-EGFR-DEL+FOXP3-DTR-GFP BM).tif
- EMM-2024-20400_SourceDataForFigure 6/Figure 6H/PstRX Veh (EGFR-DEL).tif
- EMM-2024-20400_SourceDataForFigure 6/Figure 6H/PstRX Veh(IR-EGFR-DEL+FOXP3-DTR-GFP BM).tif
- EMM-2024-20400_SourceDataForFigure 6/Figure 6I.xlsx
- EMM-2024-20400_SourceDataForFigure 6/Figure 6J/
- EMM-2024-20400_SourceDataForFigure 6/Figure 6J/DT(EGFR-DEL).tif
- EMM-2024-20400_SourceDataForFigure 6/Figure 6J/DT(EGFR-DEL)ki67.tif
- EMM-2024-20400_SourceDataForFigure 6/Figure 6J/DT(IR-EGFR-DEL+FOXP3-DTR-GFP BM).tif
- EMM-2024-20400_SourceDataForFigure 6/Figure 6J/DT(IR-EGFR-DEL+FOXP3-DTR-GFP BM)ki67.tif
- EMM-2024-20400_SourceDataForFigure 6/Figure 6J/Lac(EGFR-DEL).tif
- EMM-2024-20400_SourceDataForFigure 6/Figure 6J/Lac(EGFR-DEL)ki67.tif
- EMM-2024-20400_SourceDataForFigure 6/Figure 6J/Lac(IR-EGFR-DEL+FOXP3-DTR-GFP BM).tif
- EMM-2024-20400_SourceDataForFigure 6/Figure 6J/Lac(IR-EGFR-DEL+FOXP3-DTR-GFP BM)ki67.tif
- EMM-2024-20400_SourceDataForFigure 6/Figure 6J/Veh(EGFR-DEL).tif
- EMM-2024-20400_SourceDataForFigure 6/Figure 6J/Veh(EGFR-DEL)ki67.tif
- EMM-2024-20400_SourceDataForFigure 6/Figure 6J/Veh(IR-EGFR-DEL+FOXP3-DTR-GFP BM).tif
- EMM-2024-20400_SourceDataForFigure 6/Figure 6J/Veh(IR-EGFR-DEL+FOXP3-DTR-GFP BM)ki67.tif
- EMM-2024-20400_SourceDataForFigure 6/Figure 6K.xlsx
- EMM-2024-20400_SourceDataForFigure 6/Figure 6L/
- EMM-2024-20400_SourceDataForFigure 6/Figure 6L/Figure 6L-FOXP3/
- EMM-2024-20400_SourceDataForFigure 6/Figure 6L/Figure 6L-FOXP3/MIX1 TUMOR_001_DT_006_009.fcs
- EMM-2024-20400_SourceDataForFigure 6/Figure 6L/Figure 6L-FOXP3/MIX1 TUMOR_001_D_007_010.fcs
- EMM-2024-20400_SourceDataForFigure 6/Figure 6L/Figure 6L-FOXP3/MIX1 TUMOR_001_L_008_011.fcs
- EMM-2024-20400_SourceDataForFigure 6/Figure 6L/Figure 6L-GFP/
- EMM-2024-20400_SourceDataForFigure 6/Figure 6L/Figure 6L-GFP/GFP-_DMSO_003.fcs
- EMM-2024-20400_SourceDataForFigure 6/Figure 6L/Figure 6L-GFP/GFP_DT_001.fcs
- EMM-2024-20400_SourceDataForFigure 6/Figure 6L/Figure 6L-GFP/GFP_LAC_002.fcs
- EMM-2024-20400_SourceDataForFigure 6/Figure 6M.xlsx
