# Supplementary material for: Lanatoside C activates the E3 ligase STUB1 to inhibit FOXP3 transcriptional activity and promote antitumor immunity
Source: EMBO Mol Med. 2025 Feb 20;17(3):563–88. doi: 10.1038/s44321-025-00200-y (PMC11904033; doi:10.1038/s44321-025-00200-y)
Supplement: Supplementary file 14 — Source data Fig. 6 [file 44321_2025_200_MOESM14_ESM.zip › EMM-2024-20400_SourceDataForFigure 6/Figure 6B.xlsx]

## Sheet: Sheet1
	Tumor weight(g)
	Veh.	Lac.
	0.1	0.03
	0.07	0.03
	0.04	0.06
	0.15	0.05
	0.13	0.03
	0.1	0.03
