# Supplementary material for: Lanatoside C activates the E3 ligase STUB1 to inhibit FOXP3 transcriptional activity and promote antitumor immunity
Source: EMBO Mol Med. 2025 Feb 20;17(3):563–88. doi: 10.1038/s44321-025-00200-y (PMC11904033; doi:10.1038/s44321-025-00200-y)
Supplement: Supplementary file 14 — Source data Fig. 6 [file 44321_2025_200_MOESM14_ESM.zip › EMM-2024-20400_SourceDataForFigure 6/Figure 6C.xlsx]

## Sheet: Sheet1
	Day	Veh.						Lac.
	5	94.4456	84.3338	130.412	96.6484	91.0734	96.286	84.6937	46.787	50.501	76.3852	80.2691	76.8495	85.0527	74.4185
	6	92.3289	95.2914	143.113	117.726	86.1981	92.4936	86.4035	50.6504	48.3975	93.0911	87.8708	86.3908	87.1264	77.6822
	7	112.272	98.4638	168.942	128.843	102.162	119.742	51.7107	48.602	47.774	121.805	84.4447	87.8084	86.0007	68.3672
	8	127.224	84.4772	180.996	216.127	96.2231	141.699	69.8992	53.9594	65.1619	122.718	73.0481	98.02	97.1701	77.8572
	9	129.874	98.5852	177.447	201.508	94.4732	191.58	69.4186	34.6176	28.2164	110.896	38.4295	101.055	69.5588	44.2221
	10	139.178	96.8823	185.22	255.689	113.343	84.4133	60.3989	47.1438	23.72	68.7292	41.6957	76.3253	39.6802	41.4951
	11	140.737	74.7912	209.845	176.382	115.825	227.378	42.3294	28.5977	37.5221	45.6786	23.5224	51.2103	44.3891	62.5919
	12	135.071	68.4968	205.068	257.925	129.829	198.803	48.7145	31.5	29.9904	42.2057	20.0978	46.5215	57.5552	58.5699
	13	137.966	72.2824	218.594	262.779	112.966	185.83	53.5859	26.6256	30.9264	37.4865	21.1788	46.1725	53.0703	55.1374
	14	194.501	93.6772	190.409	224.875	199.843	336.111	78.4662	32.4141	25.1167	40.8092	26.781	57.1607	31.8392	41.3318
	15	202.289	115.054	202.558	331.627	237.442	443.682	60.6664	51.0843	24.6902	34.4977	27.436	65.4985	18.7412	14.4648
