# Supplementary material for: Lanatoside C activates the E3 ligase STUB1 to inhibit FOXP3 transcriptional activity and promote antitumor immunity
Source: EMBO Mol Med. 2025 Feb 20;17(3):563–88. doi: 10.1038/s44321-025-00200-y (PMC11904033; doi:10.1038/s44321-025-00200-y)
Supplement: Supplementary file 14 — Source data Fig. 6 [file 44321_2025_200_MOESM14_ESM.zip › EMM-2024-20400_SourceDataForFigure 6/Figure 6E.xlsx]

## Sheet: Sheet1
	Veh.						Lac.
FOXP3+CD25+	15.1	17.2	14.6	18.1	14.2	18.1	9.97	10.9	10.36	10.83	8.96	11.1
