# Supplementary material for: Lanatoside C activates the E3 ligase STUB1 to inhibit FOXP3 transcriptional activity and promote antitumor immunity
Source: EMBO Mol Med. 2025 Feb 20;17(3):563–88. doi: 10.1038/s44321-025-00200-y (PMC11904033; doi:10.1038/s44321-025-00200-y)
Supplement: Supplementary file 14 — Source data Fig. 6 [file 44321_2025_200_MOESM14_ESM.zip › EMM-2024-20400_SourceDataForFigure 6/Figure 6G.xlsx]

## Sheet: Sheet1
		Veh.						Lac.
	FOXP3+CTLA4+	17.5	17.3	16.3	16.2	17.6	16.7	13.5	11.2	13.2	11.6	14.3	10.15
