# Supplementary material for: Lanatoside C activates the E3 ligase STUB1 to inhibit FOXP3 transcriptional activity and promote antitumor immunity
Source: EMBO Mol Med. 2025 Feb 20;17(3):563–88. doi: 10.1038/s44321-025-00200-y (PMC11904033; doi:10.1038/s44321-025-00200-y)
Supplement: Supplementary file 14 — Source data Fig. 6 [file 44321_2025_200_MOESM14_ESM.zip › EMM-2024-20400_SourceDataForFigure 6/Figure 6I.xlsx]

## Sheet: Sheet1
		IR-EGFR-DEL+FOXP3-DTR-GFP BM						EGFR-DEL
		PreRx			PstRx			PreRx			PstRx
	Veh.	100	85	93	130	125	129	100	96	105	125	115	120
	DT	100	105	103	70	67	68	100	104	96	118	123	126
	Lac.	100	110	109	75	69	72	100	96	103	65	59	64
