# Supplementary material for: Lanatoside C activates the E3 ligase STUB1 to inhibit FOXP3 transcriptional activity and promote antitumor immunity
Source: EMBO Mol Med. 2025 Feb 20;17(3):563–88. doi: 10.1038/s44321-025-00200-y (PMC11904033; doi:10.1038/s44321-025-00200-y)
Supplement: Supplementary file 14 — Source data Fig. 6 [file 44321_2025_200_MOESM14_ESM.zip › EMM-2024-20400_SourceDataForFigure 6/Figure 6K.xlsx]

## Sheet: Sheet1
	HE	IR-EGFR-DEL+FOXP3-DTR-GFP BM			EGFR-DEL
	Veh.	100	93	110	100	85	106
	DT	45	35	31	89	96	102
	Lac.	51	40	38	33	47	36
	KI67+	IR-EGFR-DEL+FOXP3-DTR-GFP BM			EGFR-DEL
	Veh.	560	490	530	630	550	586
	DT	253	298	350	563	539	602
	Lac.	320	380	365	300	332	356
