# Supplementary material for: Lanatoside C activates the E3 ligase STUB1 to inhibit FOXP3 transcriptional activity and promote antitumor immunity
Source: EMBO Mol Med. 2025 Feb 20;17(3):563–88. doi: 10.1038/s44321-025-00200-y (PMC11904033; doi:10.1038/s44321-025-00200-y)
Supplement: Supplementary file 14 — Source data Fig. 6 [file 44321_2025_200_MOESM14_ESM.zip › EMM-2024-20400_SourceDataForFigure 6/Figure 6M.xlsx]

## Sheet: Sheet1
		Veh.			DT			Lac.
	FOXP3+	17.9	18.3	17.5	17.2	17.7	16.3	9.22	13.36	11.69
	GFP+	4.47	4.73	5.22	1.26	1.03	1.15	2.81	2.36	2.92
